# Supplementary material for: Single-cell DNA methylome and 3D genome atlas of human subcutaneous adipose tissue
Source: Nat Genet. 2025 Aug 20;57(9):2238–49. doi: 10.1038/s41588-025-02300-4 (PMC12373012; doi:10.1038/s41588-025-02300-4)
Supplement: Supplementary file 3 — Supplementary Tables 1–14. [file 41588_2025_2300_MOESM3_ESM.xlsx]

## Sheet: Index
Supplementary Table Number	Contents
Supplementary Table 1	Unique cell-type methylation marker genes of human subcutaneous adipose tissue cell-types profiled by single-nucleus methyl-3C-sequencing.
Supplementary Table 2	Unique cell-type marker genes of human subcutaneous adipose tissue cell-types profiled by single-nucleus RNA-sequencing.
Supplementary Table 3	Numbers and proportions of differentially methylated regions (hypo-methylated, n.s., and hyper-methylated) with their corresponding -log10P in subcutaneous adipose tissue (SAT) cell-types.
Supplementary Table 4	Transcription factor binding motif enrichment results using cell-type level hypo-methylated regions of subcutaneous adipose tissue (SAT).
Supplementary Table 5	Percentages of cell-type level hypo-methylated DMRs in subcutaneous adipose tissue (SAT) overlapping transcription factor (TF) binding sites.
Supplementary Table 6	Numbers and proportions of the differential 100-kb bins for the top 5 most abundant cell-types in subcutaneous adipose tissue (SAT), identified by dcHiC using the aggregated pseudobulk level contact matrices, stratified by compartments (see Methods).
Supplementary Table 7	Cell-type level enrichment of expressed and unique marker genes in the A compartments.
Supplementary Table 8	Significant associations between the methyltransferase gene DNMT3A and the demethylase gene TET1 and cardiometabolic traits in METSIM SAT bulk RNA-seq data (n=335).
Supplementary Table 9	Longitudinally co-expressed genes of 14 distinct clusters and their corresponding probabilities during adipocyte differentiation.
Supplementary Table 10	Cell-type level A compartments show enrichment for polygenic risk of abdominal obesity and blood C-reactive protein.
Supplementary Table 11	Cell-type level differentially methylated regions (DMRs) harbor enriched polygenic risk for abdominal obesity and blood C-reactive protein.
Supplementary Table 12	Cis-eQTL effects of GWAS variants within DMRs on bulk SAT gene expression in GTEx (n=711).
Supplementary Table 13	Enrichments of cell-type level compartments for GWAS variants.
Supplementary Table 14	Enrichments of cell-type level differentially methylated regions (DMRs) for GWAS variants.

## Sheet: Supplementary Table 1
Supplementary Table 1. Unique cell-type methylation marker genes of human subcutaneous adipose tissue cell-types profiled by single-nucleus methyl-3C-sequencing.
Gene	HypoA	HyperB	Adjusted PC	DeltaD	AUROCE
PLIN4	Adipocyte	rest	<1.00 x 10-300	-0.550243	0.929648
GPAM	Adipocyte	rest	<1.00 x 10-300	-0.441832	0.897285
TNS1	Adipocyte	rest	<1.00 x 10-300	-0.196952	0.874617
GSE1	Adipocyte	rest	<1.00 x 10-300	-0.11646	0.87301
ACSL1	Adipocyte	rest	<1.00 x 10-300	-0.420284	0.869729
RXRA	Adipocyte	rest	<1.00 x 10-300	-0.199181	0.868481
AKT2	Adipocyte	rest	<1.00 x 10-300	-0.276223	0.850824
TCF7L2	Adipocyte	rest	4.16 x 10-292	-0.185104	0.836898
ADIPOQ	Adipocyte	rest	9.32 x 10-286	-0.4007	0.833181
EBF1	Adipocyte	rest	7.44 x 10-282	-0.163289	0.830865
FASN	Adipocyte	rest	9.17 x 10-272	-0.333967	0.824857
PLIN1	Adipocyte	rest	4.07 x 10-267	-0.44144	0.822047
ACACB	Adipocyte	rest	5.94 x 10-259	-0.141107	0.81709
TRARG1	Adipocyte	rest	8.13 x 10-248	-0.302777	0.810182
LRP1	Adipocyte	rest	1.06 x 10-247	-0.161176	0.810098
AGPAT2	Adipocyte	rest	1.43 x 10-244	-0.384499	0.808105
SKI	Adipocyte	rest	1.10 x 10-242	-0.193273	0.806909
SYNE3	Adipocyte	rest	3.09 x 10-233	-0.171828	0.800856
CTIF	Adipocyte	rest	5.58 x 10-211	-0.112938	0.786114
DGAT2	Adipocyte	rest	7.40 x 10-211	-0.309315	0.786024
PEMT	Adipocyte	rest	2.13 x 10-207	-0.13947	0.78366
PEPD	Adipocyte	rest	1.16 x 10-188	-0.112323	0.770557
LGALS12	Adipocyte	rest	1.94 x 10-187	-0.302468	0.769668
PDXK	Adipocyte	rest	8.61 x 10-184	-0.227566	0.767021
TBC1D2B	Adipocyte	rest	7.86 x 10-180	-0.184378	0.764113
RASA3	Adipocyte	rest	1.77 x 10-175	-0.110344	0.760891
LRP5	Adipocyte	rest	5.57 x 10-167	-0.114321	0.754472
CLMP	Adipocyte	rest	9.43 x 10-164	-0.138759	0.751997
ELMOD3	Adipocyte	rest	1.42 x 10-161	-0.243421	0.750311
CYB5A	Adipocyte	rest	9.84 x 10-155	-0.246971	0.744941
TBC1D16	Adipocyte	rest	5.75 x 10-154	-0.11599	0.744331
AC092275.1	Adipocyte	rest	1.43 x 10-153	-0.12797	0.744009
PFKFB3	Adipocyte	rest	1.90 x 10-151	-0.162894	0.742304
SREBF1	Adipocyte	rest	1.04 x 10-149	-0.265415	0.7409
PTPRF	Adipocyte	rest	3.89 x 10-149	-0.139331	0.740432
SMAD6	Adipocyte	rest	1.59 x 10-147	-0.196497	0.739125
DGAT1	Adipocyte	rest	6.65 x 10-147	-0.296883	0.738615
SBNO2	Adipocyte	rest	3.53 x 10-142	-0.265394	0.734729
CIDEC	Adipocyte	rest	3.68 x 10-139	-0.236316	0.732212
NDUFC2-KCTD14	Adipocyte	rest	2.22 x 10-138	-0.180918	0.731558
LRIG1	Adipocyte	rest	9.67 x 10-136	-0.152542	0.729318
AIFM2	Adipocyte	rest	1.16 x 10-134	-0.19653	0.728396
IRS1	Adipocyte	rest	2.20 x 10-130	-0.235664	0.724708
PIEZO1	Adipocyte	rest	4.70 x 10-130	-0.112944	0.724421
TGFBR3	Adipocyte	rest	3.61 x 10-127	-0.120492	0.721905
HSPB7	Adipocyte	rest	9.06 x 10-126	-0.267635	0.720669
POR	Adipocyte	rest	9.78 x 10-125	-0.125654	0.719759
INF2	Adipocyte	rest	5.20 x 10-122	-0.151206	0.71733
C5orf66-AS2	Adipocyte	rest	7.64 x 10-117	-0.233717	0.712655
DDR2	Adipocyte	rest	1.49 x 10-116	-0.112206	0.712381
PC	Adipocyte	rest	2.11 x 10-116	-0.117365	0.712241
IGF1	Adipocyte	rest	2.56 x 10-116	-0.143687	0.712163
MDFI	Adipocyte	rest	4.45 x 10-115	-0.253711	0.711023
C19orf12	Adipocyte	rest	7.47 x 10-110	-0.242989	0.706146
KLHL25	Adipocyte	rest	1.69 x 10-109	-0.178996	0.705809
EGFR	Adipocyte	rest	1.78 x 10-106	-0.104869	0.702927
CD81	Adipocyte	rest	9.26 x 10-106	-0.204634	0.702233
MAMDC4	Adipocyte	rest	1.05 x 10-104	-0.164415	0.701216
PDK2	Adipocyte	rest	2.99 x 10-103	-0.221089	0.699801
COQ8A	Adipocyte	rest	4.62 x 10-102	-0.13135	0.698643
GDPD5	Adipocyte	rest	1.93 x 10-101	-0.115164	0.698035
ACO2	Adipocyte	rest	3.11 x 10-101	-0.10929	0.697828
LEP	Adipocyte	rest	1.76 x 10-98	-0.207497	0.695098
TKT	Adipocyte	rest	1.05 x 10-97	-0.180701	0.694318
LINC01485	Adipocyte	rest	1.42 x 10-96	-0.140425	0.693183
BOK	Adipocyte	rest	4.53 x 10-95	-0.207874	0.691656
LAMA4	Adipocyte	rest	1.37 x 10-94	-0.119165	0.691168
AC084125.2	Adipocyte	rest	6.11 x 10-94	-0.228825	0.690503
CHST3	Adipocyte	rest	2.78 x 10-93	-0.15936	0.689826
EBF3	Adipocyte	rest	1.30 x 10-90	-0.103022	0.687059
SCD	Adipocyte	rest	1.57 x 10-89	-0.22786	0.68593
CDC42EP4	Adipocyte	rest	3.96 x 10-87	-0.188565	0.683393
DTX1	Adipocyte	rest	2.05 x 10-85	-0.164506	0.681564
GPT	Adipocyte	rest	2.34 x 10-85	-0.190782	0.681501
TNNT3	Adipocyte	rest	2.10 x 10-84	-0.148431	0.680472
ANGPTL8	Adipocyte	rest	2.27 x 10-84	-0.180298	0.680434
S100B	Adipocyte	rest	1.15 x 10-83	-0.201812	0.679675
AC008674.1	Adipocyte	rest	5.03 x 10-83	-0.179074	0.678981
PCK1	Adipocyte	rest	9.79 x 10-83	-0.202793	0.678664
LINC02048	Adipocyte	rest	1.01 x 10-82	-0.197278	0.678647
MARC1	Adipocyte	rest	1.74 x 10-82	-0.163629	0.678388
MRAS	Adipocyte	rest	2.58 x 10-82	-0.16088	0.678199
C15orf62	Adipocyte	rest	6.23 x 10-82	-0.201	0.677781
ANXA6	Adipocyte	rest	1.13 x 10-81	-0.124787	0.677496
SIK2	Adipocyte	rest	4.86 x 10-81	-0.101835	0.676796
GPT2	Adipocyte	rest	6.87 x 10-81	-0.135908	0.67663
KLB	Adipocyte	rest	1.54 x 10-79	-0.154331	0.675127
TSKU	Adipocyte	rest	2.47 x 10-79	-0.23183	0.674896
PPP1R1B	Adipocyte	rest	5.77 x 10-79	-0.21969	0.674489
TBC1D24	Adipocyte	rest	4.99 x 10-78	-0.132816	0.673437
MKNK2	Adipocyte	rest	1.53 x 10-77	-0.196515	0.672893
LAMB3	Adipocyte	rest	7.75 x 10-77	-0.128135	0.672097
DHRS3	Adipocyte	rest	2.45 x 10-76	-0.146229	0.671528
PHLDB1	Adipocyte	rest	4.21 x 10-76	-0.163781	0.671259
AP001922.1	Adipocyte	rest	1.84 x 10-75	-0.203502	0.670528
SLC29A1	Adipocyte	rest	1.08 x 10-74	-0.218683	0.669646
DCUN1D3	Adipocyte	rest	1.31 x 10-74	-0.128271	0.66955
KIAA1614-AS1	Adipocyte	rest	6.38 x 10-74	-0.237151	0.668761
CRY2	Adipocyte	rest	1.49 x 10-73	-0.162401	0.668335
MIR193BHG	Adipocyte	rest	1.20 x 10-72	-0.175089	0.667287
PLD6	Adipocyte	rest	2.51 x 10-72	-0.224125	0.666911
AC011498.7	Adipocyte	rest	9.04 x 10-72	-0.16868	0.666258
AL118558.1	Adipocyte	rest	9.88 x 10-71	-0.106893	0.665035
TAB1	Adipocyte	rest	2.98 x 10-69	-0.114268	0.663274
NAT8L	Adipocyte	rest	4.90 x 10-69	-0.215947	0.663016
GLYCTK-AS1	Adipocyte	rest	1.32 x 10-68	-0.15815	0.662498
PLEKHG6	Adipocyte	rest	4.20 x 10-68	-0.172905	0.661893
VCAM1	Adipocyte	rest	4.73 x 10-68	-0.173057	0.661831
PLAAT3	Adipocyte	rest	6.36 x 10-68	-0.155847	0.661673
PNPLA2	Adipocyte	rest	2.52 x 10-67	-0.228005	0.66095
NEAT1	Adipocyte	rest	3.84 x 10-67	-0.158632	0.660726
PGA5	Adipocyte	rest	9.44 x 10-67	-0.180362	0.66025
AL450998.3	Adipocyte	rest	1.98 x 10-66	-0.101978	0.659856
PEX11A	Adipocyte	rest	5.99 x 10-66	-0.181311	0.659271
LRRC61	Adipocyte	rest	6.27 x 10-66	-0.162835	0.659246
NUPR1	Adipocyte	rest	8.19 x 10-66	-0.188144	0.659103
RETSAT	Adipocyte	rest	1.71 x 10-65	-0.161153	0.65871
MRPS18A	Adipocyte	rest	3.39 x 10-65	-0.160911	0.658347
FAH	Adipocyte	rest	4.82 x 10-65	-0.130004	0.658154
MOGAT2	Adipocyte	rest	5.95 x 10-65	-0.151311	0.658042
AL162431.1	Adipocyte	rest	1.56 x 10-64	-0.144572	0.657518
YWHAG	Adipocyte	rest	3.11 x 10-64	-0.154184	0.657148
KLF15	Adipocyte	rest	6.09 x 10-64	-0.199358	0.656784
ASCC2	Adipocyte	rest	1.36 x 10-63	-0.105829	0.656349
AC098969.2	Adipocyte	rest	5.99 x 10-63	-0.123247	0.655546
NATD1	Adipocyte	rest	9.56 x 10-63	-0.17379	0.655291
GRHPR	Adipocyte	rest	5.11 x 10-62	-0.155666	0.65437
CELF2-AS2	Adipocyte	rest	9.43 x 10-61	-0.111129	0.652759
MRAP	Adipocyte	rest	9.67 x 10-61	-0.129863	0.652744
AL353653.1	Adipocyte	rest	3.31 x 10-60	-0.164357	0.652057
INPP5K	Adipocyte	rest	4.91 x 10-60	-0.143912	0.651836
NUMA1	Adipocyte	rest	1.00 x 10-59	-0.10912	0.651438
SF3A1	Adipocyte	rest	1.70 x 10-59	-0.145457	0.65114
FGFR1	Adipocyte	rest	5.33 x 10-59	-0.129869	0.650497
AC090398.1	Adipocyte	rest	7.60 x 10-59	-0.117268	0.650297
TMEM189	Adipocyte	rest	2.36 x 10-58	-0.115616	0.649657
TECR	Adipocyte	rest	3.47 x 10-58	-0.128385	0.649439
AL592528.1	Adipocyte	rest	1.76 x 10-57	-0.151555	0.648515
FAM13A-AS1	Adipocyte	rest	1.96 x 10-57	-0.140308	0.648456
VEGFA	Adipocyte	rest	3.66 x 10-57	-0.186587	0.648096
AL445931.1	Adipocyte	rest	7.39 x 10-57	-0.144616	0.647692
SLC19A3	Adipocyte	rest	9.60 x 10-57	-0.133908	0.647541
GDF5OS	Adipocyte	rest	1.16 x 10-56	-0.150128	0.647429
IRS2	Adipocyte	rest	1.37 x 10-56	-0.180085	0.647335
TSPO	Adipocyte	rest	2.47 x 10-56	-0.16838	0.646996
LPL	Adipocyte	rest	2.99 x 10-56	-0.145998	0.646886
SURF4	Adipocyte	rest	5.43 x 10-56	-0.160672	0.646542
ALPK3	Adipocyte	rest	1.11 x 10-55	-0.102406	0.646132
KCNIP2	Adipocyte	rest	1.58 x 10-55	-0.168087	0.645925
SLC25A25	Adipocyte	rest	2.56 x 10-55	-0.116137	0.645643
SCRN2	Adipocyte	rest	2.59 x 10-55	-0.180765	0.645636
PCARE	Adipocyte	rest	2.68 x 10-55	-0.131123	0.645616
CS	Adipocyte	rest	3.11 x 10-55	-0.136226	0.645528
FAM166A	Adipocyte	rest	4.61 x 10-55	-0.128211	0.6453
CIDEA	Adipocyte	rest	7.27 x 10-55	-0.155003	0.645035
AMOTL2	Adipocyte	rest	1.54 x 10-54	-0.178261	0.644592
AL162274.3	Adipocyte	rest	2.89 x 10-54	-0.15543	0.644219
AOC2	Adipocyte	rest	5.06 x 10-54	-0.150895	0.643888
SNHG29	Adipocyte	rest	1.79 x 10-52	-0.110615	0.641779
AL669970.3	Adipocyte	rest	3.83 x 10-52	-0.126486	0.641323
LAMA4-AS1	Adipocyte	rest	4.43 x 10-52	-0.123213	0.641234
APMAP	Adipocyte	rest	2.20 x 10-51	-0.133454	0.640274
AP000944.7	Adipocyte	rest	8.36 x 10-51	-0.143285	0.639466
SLC7A6	Adipocyte	rest	9.78 x 10-51	-0.134046	0.63937
BOK-AS1	Adipocyte	rest	1.76 x 10-50	-0.160219	0.639011
AC010969.1	Adipocyte	rest	2.06 x 10-50	-0.138317	0.638915
PRICKLE2-AS3	Adipocyte	rest	2.89 x 10-50	-0.132771	0.638703
CPA2	Adipocyte	rest	6.43 x 10-50	-0.147262	0.638212
HOXB-AS3	Adipocyte	rest	6.83 x 10-50	-0.108231	0.638175
AC025259.1	Adipocyte	rest	9.17 x 10-50	-0.155556	0.637994
TMEM120A	Adipocyte	rest	1.21 x 10-49	-0.178137	0.637823
AC002996.1	Adipocyte	rest	1.44 x 10-49	-0.12202	0.637715
CLCN2	Adipocyte	rest	1.67 x 10-49	-0.130823	0.637626
LINC01348	Adipocyte	rest	1.67 x 10-49	-0.162797	0.637622
GPBAR1	Adipocyte	rest	1.82 x 10-49	-0.151689	0.63757
TST	Adipocyte	rest	1.82 x 10-49	-0.181001	0.63757
ACOT2	Adipocyte	rest	2.61 x 10-49	-0.184883	0.637348
HOXB-AS2	Adipocyte	rest	3.99 x 10-49	-0.146256	0.637085
MYO1C	Adipocyte	rest	9.82 x 10-49	-0.138916	0.636528
AF222685.1	Adipocyte	rest	1.38 x 10-48	-0.114173	0.636317
BLCAP	Adipocyte	rest	1.68 x 10-48	-0.133251	0.636195
SLFN12L	Adipocyte	rest	2.49 x 10-48	-0.126677	0.635949
AL031123.1	Adipocyte	rest	3.45 x 10-48	-0.109393	0.635748
AC010896.1	Adipocyte	rest	8.15 x 10-48	-0.174372	0.635206
ORMDL3	Adipocyte	rest	1.47 x 10-47	-0.162238	0.634833
LSS	Adipocyte	rest	2.20 x 10-47	-0.164319	0.634579
AC099684.1	Adipocyte	rest	3.34 x 10-47	-0.104332	0.634316
RIOX2	Adipocyte	rest	9.20 x 10-47	-0.136056	0.633672
RASSF4	Adipocyte	rest	1.08 x 10-46	-0.122762	0.633566
AL121753.1	Adipocyte	rest	2.00 x 10-46	-0.152818	0.633175
HOXB3	Adipocyte	rest	2.55 x 10-46	-0.10438	0.633021
CSDC2	Adipocyte	rest	3.37 x 10-46	-0.122841	0.632843
STAT5A	Adipocyte	rest	3.44 x 10-46	-0.138545	0.632828
LINC01093	Adipocyte	rest	6.27 x 10-46	-0.141381	0.632444
MYOC	Adipocyte	rest	8.17 x 10-46	-0.129537	0.632275
ZFYVE21	Adipocyte	rest	2.09 x 10-45	-0.120923	0.631672
AC138028.4	Adipocyte	rest	2.38 x 10-45	-0.138872	0.631587
RAI1-AS1	Adipocyte	rest	1.28 x 10-44	-0.106491	0.630505
TSPAN32	Adipocyte	rest	4.03 x 10-44	-0.110653	0.629759
ZNF740	Adipocyte	rest	5.37 x 10-44	-0.150032	0.629571
AP000944.5	Adipocyte	rest	2.94 x 10-43	-0.102405	0.628457
PHF13	Adipocyte	rest	3.45 x 10-43	-0.175757	0.628352
MTURN	Adipocyte	rest	7.26 x 10-43	-0.141015	0.627859
TLE3	Adipocyte	rest	7.55 x 10-43	-0.111055	0.627832
AC007637.1	Adipocyte	rest	1.61 x 10-42	-0.135077	0.627329
STX11	Adipocyte	rest	2.62 x 10-42	-0.109744	0.627004
LRP1-AS	Adipocyte	rest	3.62 x 10-42	-0.119227	0.626787
AC015911.11	Adipocyte	rest	3.19 x 10-41	-0.110789	0.625326
LINC02677	Adipocyte	rest	4.83 x 10-41	-0.115421	0.625043
TMEM100	Adipocyte	rest	7.69 x 10-41	-0.14164	0.624726
AL591895.1	Adipocyte	rest	9.70 x 10-41	-0.12169	0.624567
AC055811.2	Adipocyte	rest	2.57 x 10-40	-0.102013	0.623899
ARHGEF40	Adipocyte	rest	2.93 x 10-40	-0.129181	0.623809
AC016598.1	Adipocyte	rest	1.63 x 10-39	-0.101888	0.622622
URB2	Adipocyte	rest	1.96 x 10-39	-0.100779	0.622493
AL049757.2	Adipocyte	rest	2.05 x 10-39	-0.102938	0.622462
AC105940.1	Adipocyte	rest	3.86 x 10-39	-0.125229	0.62202
POLR3H	Adipocyte	rest	7.88 x 10-39	-0.104302	0.621522
AC005162.2	Adipocyte	rest	8.24 x 10-39	-0.102058	0.621489
AL031595.3	Adipocyte	rest	1.14 x 10-38	-0.100747	0.621267
CCND2	Adipocyte	rest	4.67 x 10-38	-0.106801	0.620273
TEN1-CDK3	Adipocyte	rest	8.22 x 10-38	-0.105792	0.619875
SLC25A10	Adipocyte	rest	3.74 x 10-37	-0.144581	0.618803
TP53I13	Adipocyte	rest	8.19 x 10-37	-0.158401	0.618245
TMEM11	Adipocyte	rest	2.15 x 10-36	-0.128486	0.61755
AC005586.2	Adipocyte	rest	2.25 x 10-36	-0.158632	0.617517
FMOD	Adipocyte	rest	3.56 x 10-36	-0.128395	0.617184
SLC25A1	Adipocyte	rest	7.99 x 10-36	-0.157021	0.616597
SMG1P3	Adipocyte	rest	9.44 x 10-36	-0.118347	0.616475
MTSS2	Adipocyte	rest	1.46 x 10-35	-0.107113	0.616155
HOXB-AS1	Adipocyte	rest	4.62 x 10-35	-0.152701	0.615309
CTU1	Adipocyte	rest	5.06 x 10-35	-0.133862	0.615243
RAET1E	Adipocyte	rest	6.42 x 10-35	-0.115074	0.615068
TMBIM1	Adipocyte	rest	8.30 x 10-35	-0.118772	0.614876
AP006621.1	Adipocyte	rest	1.19 x 10-34	-0.153485	0.614608
PLAAT2	Adipocyte	rest	1.51 x 10-34	-0.112113	0.614432
AL139300.2	Adipocyte	rest	2.01 x 10-34	-0.123919	0.614219
FAM193B	Adipocyte	rest	4.39 x 10-34	-0.103119	0.613633
BRF2	Adipocyte	rest	5.08 x 10-34	-0.123818	0.613524
S100A13	Adipocyte	rest	5.70 x 10-34	-0.124408	0.613437
AC093525.2	Adipocyte	rest	5.89 x 10-34	-0.111976	0.613411
EIF4G1	Adipocyte	rest	8.84 x 10-34	-0.116009	0.613106
RCCD1	Adipocyte	rest	1.55 x 10-33	-0.156693	0.612687
GJC2	Adipocyte	rest	3.09 x 10-33	-0.11714	0.612164
AC013275.1	Adipocyte	rest	3.69 x 10-33	-0.120021	0.612029
AC016813.2	Adipocyte	rest	3.79 x 10-33	-0.133269	0.612009
FXYD3	Adipocyte	rest	4.19 x 10-33	-0.110307	0.611933
AC007950.1	Adipocyte	rest	1.07 x 10-32	-0.121755	0.611221
TSPAN4	Adipocyte	rest	8.07 x 10-32	-0.103285	0.609666
RAB11B	Adipocyte	rest	1.08 x 10-31	-0.117545	0.609441
HSD11B1-AS1	Adipocyte	rest	1.77 x 10-31	-0.106415	0.609054
UGP2	Adipocyte	rest	1.79 x 10-31	-0.116402	0.609045
DEPP1	Adipocyte	rest	2.74 x 10-31	-0.140903	0.608712
AL121895.1	Adipocyte	rest	2.99 x 10-31	-0.143917	0.608644
AKAP1	Adipocyte	rest	3.64 x 10-31	-0.110158	0.608488
CYP26B1	Adipocyte	rest	4.61 x 10-31	-0.119582	0.608302
AP001062.1	Adipocyte	rest	7.24 x 10-31	-0.104828	0.607949
CXXC5	Adipocyte	rest	7.37 x 10-31	-0.102211	0.607934
AC112254.1	Adipocyte	rest	8.08 x 10-31	-0.116116	0.60786
KLHL31	Adipocyte	rest	8.35 x 10-31	-0.140204	0.607833
HADH	Adipocyte	rest	9.04 x 10-31	-0.100287	0.60777
PHYHIP	Adipocyte	rest	1.04 x 10-30	-0.116323	0.60766
ACADVL	Adipocyte	rest	2.26 x 10-30	-0.136821	0.607042
AC002546.1	Adipocyte	rest	2.85 x 10-30	-0.104006	0.606859
AC026333.3	Adipocyte	rest	3.16 x 10-30	-0.10699	0.606776
AC010655.2	Adipocyte	rest	5.01 x 10-30	-0.114969	0.60641
UBE2E2-AS1	Adipocyte	rest	6.14 x 10-30	-0.108894	0.60625
DUSP4	Adipocyte	rest	7.47 x 10-30	-0.144054	0.606093
AL157871.6	Adipocyte	rest	8.35 x 10-30	-0.115781	0.606004
LINC00705	Adipocyte	rest	9.33 x 10-30	-0.101374	0.605914
SMAD7	Adipocyte	rest	2.58 x 10-29	-0.10575	0.605095
CARHSP1	Adipocyte	rest	4.48 x 10-29	-0.127021	0.604649
NPR2	Adipocyte	rest	4.75 x 10-29	-0.101447	0.604599
PCBD1	Adipocyte	rest	5.12 x 10-29	-0.12461	0.604539
PIN1	Adipocyte	rest	6.16 x 10-29	-0.102036	0.604388
MIEF1	Adipocyte	rest	8.31 x 10-29	-0.103331	0.604144
GLI4	Adipocyte	rest	8.66 x 10-29	-0.140435	0.604108
SPHK2	Adipocyte	rest	9.19 x 10-29	-0.11862	0.60406
NR2F6	Adipocyte	rest	1.84 x 10-28	-0.140877	0.60349
AL160408.6	Adipocyte	rest	2.49 x 10-28	-0.115502	0.603242
AC022007.1	Adipocyte	rest	4.60 x 10-28	-0.129982	0.602735
AL354984.1	Adipocyte	rest	4.67 x 10-28	-0.109487	0.602723
AC092127.1	Adipocyte	rest	5.27 x 10-28	-0.101803	0.602622
PPP1R1A	Adipocyte	rest	5.78 x 10-28	-0.110344	0.602546
NNAT	Adipocyte	rest	7.51 x 10-28	-0.133057	0.602331
NCSTN	Adipocyte	rest	8.36 x 10-28	-0.11089	0.602241
RBP4	Adipocyte	rest	1.06 x 10-27	-0.136364	0.602047
AC068888.1	Adipocyte	rest	1.33 x 10-27	-0.103209	0.601856
AC010646.1	Adipocyte	rest	1.35 x 10-27	-0.12272	0.601844
LINC02786	Adipocyte	rest	1.53 x 10-27	-0.119702	0.601736
AP006621.3	Adipocyte	rest	1.76 x 10-27	-0.118652	0.601619
AATBC	Adipocyte	rest	3.62 x 10-27	-0.101684	0.60102
RPS6KL1	Adipocyte	rest	3.93 x 10-27	-0.101285	0.600952
ERV3-1	Adipocyte	rest	8.28 x 10-27	-0.10535	0.600324
MMD	Adipocyte	rest	1.08 x 10-26	-0.11341	0.6001
AC021739.5	Adipocyte	rest	1.83 x 10-26	-0.11249	0.599645
FMO6P	Adipocyte	rest	3.10 x 10-26	-0.103487	0.599193
AVPI1	Adipocyte	rest	4.33 x 10-26	-0.117383	0.598905
SURF2	Adipocyte	rest	6.50 x 10-26	-0.108206	0.598552
KLHL21	Adipocyte	rest	6.59 x 10-26	-0.112722	0.59854
SMIM3	Adipocyte	rest	7.45 x 10-26	-0.122083	0.598435
GLYCTK	Adipocyte	rest	1.62 x 10-25	-0.119901	0.597758
AC087289.2	Adipocyte	rest	2.79 x 10-25	-0.115751	0.597282
TCP11L2	Adipocyte	rest	2.89 x 10-25	-0.105079	0.597254
CDC6	Adipocyte	rest	3.19 x 10-25	-0.106306	0.597167
CPT1B	Adipocyte	rest	3.78 x 10-25	-0.105198	0.597018
F3	Adipocyte	rest	4.07 x 10-25	-0.119036	0.596953
EML3	Adipocyte	rest	4.25 x 10-25	-0.12993	0.596914
VILL	Adipocyte	rest	5.47 x 10-25	-0.101122	0.596693
AC073896.1	Adipocyte	rest	1.06 x 10-24	-0.10276	0.596104
AC106820.5	Adipocyte	rest	1.25 x 10-24	-0.111771	0.595962
ARHGDIA	Adipocyte	rest	1.44 x 10-24	-0.129238	0.595836
MPST	Adipocyte	rest	1.48 x 10-24	-0.108744	0.595811
AC016924.1	Adipocyte	rest	1.81 x 10-24	-0.11232	0.595633
PDXP	Adipocyte	rest	2.54 x 10-24	-0.12978	0.595328
CHKB-CPT1B	Adipocyte	rest	3.08 x 10-23	-0.112318	0.59307
BRD3OS	Adipocyte	rest	4.12 x 10-23	-0.108622	0.5928
AL162258.1	Adipocyte	rest	6.51 x 10-23	-0.121926	0.592379
AL354743.2	Adipocyte	rest	8.01 x 10-23	-0.11099	0.592184
AC104530.1	Adipocyte	rest	1.64 x 10-22	-0.112459	0.591523
AP001610.3	Adipocyte	rest	2.51 x 10-22	-0.106652	0.591129
S1PR3	Adipocyte	rest	2.82 x 10-22	-0.117546	0.591022
PAQR6	Adipocyte	rest	3.12 x 10-22	-0.111718	0.590925
SLC25A22	Adipocyte	rest	3.97 x 10-22	-0.119749	0.590698
NCDN	Adipocyte	rest	4.32 x 10-22	-0.10895	0.590618
ADRA2A	Adipocyte	rest	6.74 x 10-22	-0.12193	0.590201
DNAJB1	Adipocyte	rest	7.82 x 10-22	-0.119114	0.590061
METRN	Adipocyte	rest	7.82 x 10-22	-0.117169	0.590059
RDH10	Adipocyte	rest	2.34 x 10-21	-0.112969	0.589013
AC022973.3	Adipocyte	rest	2.53 x 10-21	-0.101403	0.588937
AC040162.3	Adipocyte	rest	4.06 x 10-21	-0.102317	0.58848
AL139130.1	Adipocyte	rest	4.38 x 10-21	-0.100925	0.588406
HAS2	Adipocyte	rest	5.44 x 10-21	-0.111771	0.588198
AC073111.4	Adipocyte	rest	1.03 x 10-20	-0.106832	0.587586
ARFRP1	Adipocyte	rest	1.09 x 10-20	-0.103332	0.587529
SLC37A4	Adipocyte	rest	3.03 x 10-20	-0.110055	0.586527
MAPK3	Adipocyte	rest	5.27 x 10-20	-0.103005	0.585977
DYNLL2	Adipocyte	rest	5.42 x 10-20	-0.106745	0.58595
AP5B1	Adipocyte	rest	6.36 x 10-20	-0.104599	0.585791
ITGB1BP1	Adipocyte	rest	7.64 x 10-20	-0.101127	0.585609
AC040162.1	Adipocyte	rest	9.97 x 10-20	-0.10739	0.585342
TRHDE-AS1	Adipocyte	rest	1.74 x 10-19	-0.108505	0.584785
NDUFC2	Adipocyte	rest	1.80 x 10-19	-0.108006	0.584748
BAG5	Adipocyte	rest	2.06 x 10-19	-0.116045	0.584613
AL050327.1	Adipocyte	rest	2.31 x 10-19	-0.115722	0.584495
BTBD6	Adipocyte	rest	2.48 x 10-19	-0.127495	0.584422
TOB2	Adipocyte	rest	2.53 x 10-19	-0.105919	0.584402
KRTCAP3	Adipocyte	rest	3.36 x 10-19	-0.105075	0.584114
TESK1	Adipocyte	rest	1.19 x 10-18	-0.101023	0.58282
SLC35C1	Adipocyte	rest	1.51 x 10-18	-0.105201	0.582578
SEMA6C	Adipocyte	rest	1.77 x 10-18	-0.111533	0.58241
RPLP0	Adipocyte	rest	3.60 x 10-18	-0.106266	0.581676
CLIC3	Adipocyte	rest	6.55 x 10-18	-0.104179	0.581051
RBMXL1	Adipocyte	rest	1.98 x 10-17	-0.102159	0.579868
NFIL3	Adipocyte	rest	2.17 x 10-17	-0.113265	0.579772
PGP	Adipocyte	rest	3.91 x 10-17	-0.105837	0.579143
FAM229A	Adipocyte	rest	1.54 x 10-16	-0.101151	0.577656
CDKN2C	Adipocyte	rest	1.41 x 10-15	-0.10915	0.575191
ALDOA	Adipocyte	rest	3.43 x 10-15	-0.101347	0.574175
FSTL3	Adipocyte	rest	3.80 x 10-15	-0.100524	0.574058
C1QTNF4	Adipocyte	rest	4.37 x 10-15	-0.10656	0.573897
SLC2A4RG	Adipocyte	rest	5.34 x 10-15	-0.102302	0.573664
TMEM275	Adipocyte	rest	1.02 x 10-14	-0.102171	0.572907
PECAM1	Endothelial	rest	<1.00 x 10-300	-0.337046	0.934555
CDH5	Endothelial	rest	<1.00 x 10-300	-0.446745	0.92899
SEC14L1	Endothelial	rest	<1.00 x 10-300	-0.342879	0.927929
EGFL7	Endothelial	rest	<1.00 x 10-300	-0.55402	0.92718
ITPKB	Endothelial	rest	<1.00 x 10-300	-0.350685	0.910602
CD93	Endothelial	rest	<1.00 x 10-300	-0.617357	0.893959
CD300LG	Endothelial	rest	<1.00 x 10-300	-0.472634	0.878707
SLIT3	Endothelial	rest	<1.00 x 10-300	-0.12484	0.878331
CMIP	Endothelial	rest	<1.00 x 10-300	-0.12681	0.872182
ELK3	Endothelial	rest	<1.00 x 10-300	-0.315366	0.868899
SORCS2	Endothelial	rest	<1.00 x 10-300	-0.112014	0.863954
ENG	Endothelial	rest	<1.00 x 10-300	-0.342574	0.860232
NOTCH1	Endothelial	rest	<1.00 x 10-300	-0.25822	0.855747
AFF3	Endothelial	rest	<1.00 x 10-300	-0.112518	0.854382
ITPKB-IT1	Endothelial	rest	<1.00 x 10-300	-0.423566	0.851884
SPAAR	Endothelial	rest	3.80 x 10-304	-0.385968	0.844031
AC004691.2	Endothelial	rest	1.31 x 10-292	-0.211114	0.83741
AQP1	Endothelial	rest	5.61 x 10-282	-0.412423	0.831199
GPR146	Endothelial	rest	6.44 x 10-264	-0.413115	0.820391
KIAA0355	Endothelial	rest	1.96 x 10-260	-0.194909	0.818264
JCAD	Endothelial	rest	4.72 x 10-259	-0.235658	0.817412
KDR	Endothelial	rest	7.93 x 10-256	-0.354029	0.815429
BCL6B	Endothelial	rest	1.01 x 10-254	-0.445727	0.814744
PML	Endothelial	rest	1.01 x 10-253	-0.253993	0.81412
LINC00536	Endothelial	rest	2.87 x 10-243	-0.101099	0.807551
MAGI1-IT1	Endothelial	rest	3.89 x 10-239	-0.194293	0.804915
PLEKHG1	Endothelial	rest	8.72 x 10-239	-0.145409	0.804688
CASKIN2	Endothelial	rest	5.35 x 10-236	-0.333887	0.8029
AFAP1L1	Endothelial	rest	1.28 x 10-235	-0.237915	0.802654
AL139807.1	Endothelial	rest	1.45 x 10-233	-0.203573	0.801328
MEOX2	Endothelial	rest	1.09 x 10-221	-0.318923	0.793538
SPARCL1	Endothelial	rest	3.56 x 10-221	-0.235169	0.79319
NRP1	Endothelial	rest	8.51 x 10-219	-0.188578	0.7916
IFT140	Endothelial	rest	6.34 x 10-218	-0.159947	0.791016
AC007092.1	Endothelial	rest	3.45 x 10-217	-0.118162	0.790522
TNFAIP8L1	Endothelial	rest	2.58 x 10-216	-0.309996	0.789931
LINC02325	Endothelial	rest	1.89 x 10-214	-0.136849	0.788666
NEDD9	Endothelial	rest	3.10 x 10-213	-0.12107	0.787842
NOSTRIN	Endothelial	rest	5.81 x 10-213	-0.253994	0.787656
ROBO4	Endothelial	rest	3.28 x 10-211	-0.343197	0.786464
LMCD1	Endothelial	rest	8.56 x 10-210	-0.193466	0.785498
AC008691.1	Endothelial	rest	1.28 x 10-209	-0.108833	0.785376
CTNND1	Endothelial	rest	1.86 x 10-209	-0.195936	0.785264
HYDIN2	Endothelial	rest	3.43 x 10-209	-0.133467	0.785081
ITPKB-AS1	Endothelial	rest	1.19 x 10-206	-0.348318	0.783335
LPAR6	Endothelial	rest	1.39 x 10-203	-0.255494	0.781213
LINC01581	Endothelial	rest	5.31 x 10-203	-0.106383	0.780808
TCF4	Endothelial	rest	2.35 x 10-202	-0.123123	0.780357
LINC01933	Endothelial	rest	1.33 x 10-201	-0.103333	0.779831
AC012076.2	Endothelial	rest	2.29 x 10-198	-0.2849	0.77757
RAPGEF3	Endothelial	rest	3.68 x 10-195	-0.254044	0.775308
ABLIM3	Endothelial	rest	1.37 x 10-191	-0.174672	0.772765
AC023794.2	Endothelial	rest	2.46 x 10-190	-0.263914	0.771864
SNAI1	Endothelial	rest	7.57 x 10-189	-0.3588	0.770794
LINC01266	Endothelial	rest	1.28 x 10-188	-0.120657	0.770627
ADCY2	Endothelial	rest	5.95 x 10-188	-0.102996	0.770141
EHD4	Endothelial	rest	2.85 x 10-187	-0.197973	0.769648
TBCD	Endothelial	rest	3.45 x 10-186	-0.100644	0.768865
MEOX1	Endothelial	rest	1.43 x 10-185	-0.314475	0.768418
TSPAN18	Endothelial	rest	2.35 x 10-185	-0.119174	0.76826
HOXC4	Endothelial	rest	6.63 x 10-182	-0.207737	0.765737
AC061958.1	Endothelial	rest	9.02 x 10-176	-0.102719	0.761207
NFAM1	Endothelial	rest	1.07 x 10-170	-0.141234	0.757389
ZNF750	Endothelial	rest	2.94 x 10-167	-0.288369	0.754772
CDH9	Endothelial	rest	2.77 x 10-166	-0.106815	0.754026
PDGFB	Endothelial	rest	2.30 x 10-165	-0.262849	0.753318
GIMAP8	Endothelial	rest	1.49 x 10-164	-0.264332	0.75269
SOX7	Endothelial	rest	5.15 x 10-162	-0.36499	0.750722
AC113418.1	Endothelial	rest	5.78 x 10-162	-0.156109	0.75068
LINC01580	Endothelial	rest	1.12 x 10-161	-0.136886	0.750452
GFOD1	Endothelial	rest	2.41 x 10-159	-0.167831	0.748625
AP001931.1	Endothelial	rest	7.09 x 10-159	-0.186988	0.748256
LINC02452	Endothelial	rest	3.82 x 10-158	-0.274593	0.747681
AF064858.1	Endothelial	rest	4.34 x 10-158	-0.137381	0.747637
PCDH12	Endothelial	rest	2.00 x 10-157	-0.27876	0.747115
NTHL1	Endothelial	rest	1.13 x 10-155	-0.304051	0.745725
CTNNBIP1	Endothelial	rest	3.42 x 10-155	-0.177305	0.745342
FGD5	Endothelial	rest	5.23 x 10-155	-0.134418	0.745194
LIMS2	Endothelial	rest	1.40 x 10-154	-0.213174	0.744854
LINC01605	Endothelial	rest	1.08 x 10-153	-0.118542	0.744147
LRRFIP1	Endothelial	rest	2.26 x 10-153	-0.126914	0.743887
SEMA3F	Endothelial	rest	3.38 x 10-153	-0.248076	0.743745
LINC00454	Endothelial	rest	5.01 x 10-148	-0.292339	0.739568
TOGARAM2	Endothelial	rest	9.87 x 10-146	-0.105352	0.737689
EVC2	Endothelial	rest	1.79 x 10-143	-0.108833	0.735827
AP005212.4	Endothelial	rest	1.48 x 10-142	-0.13163	0.735067
AC007344.1	Endothelial	rest	5.14 x 10-142	-0.107894	0.734616
AC007422.1	Endothelial	rest	8.44 x 10-142	-0.12855	0.734436
MAB21L2	Endothelial	rest	6.78 x 10-141	-0.330966	0.733683
SUSD6	Endothelial	rest	8.61 x 10-141	-0.180004	0.733595
CAV1	Endothelial	rest	1.03 x 10-139	-0.292729	0.73269
LINC02291	Endothelial	rest	3.06 x 10-138	-0.149022	0.731452
PODXL	Endothelial	rest	3.21 x 10-136	-0.189094	0.729743
SHB	Endothelial	rest	1.87 x 10-135	-0.129439	0.729092
EEPD1	Endothelial	rest	5.33 x 10-135	-0.124706	0.728703
PRAG1	Endothelial	rest	1.08 x 10-133	-0.184963	0.727584
AC011389.1	Endothelial	rest	3.61 x 10-133	-0.177121	0.727131
DLL4	Endothelial	rest	1.32 x 10-131	-0.323366	0.725783
RAPGEF2	Endothelial	rest	3.44 x 10-131	-0.131194	0.725423
ARHGAP31	Endothelial	rest	6.02 x 10-131	-0.159605	0.725212
AL163932.1	Endothelial	rest	8.56 x 10-130	-0.100134	0.724208
FMNL3	Endothelial	rest	2.44 x 10-129	-0.18614	0.723809
AC003044.1	Endothelial	rest	3.40 x 10-129	-0.111478	0.723683
SSH1	Endothelial	rest	2.04 x 10-128	-0.143438	0.723003
PALD1	Endothelial	rest	1.66 x 10-126	-0.113471	0.721326
GPIHBP1	Endothelial	rest	2.33 x 10-126	-0.279366	0.721195
MYDGF	Endothelial	rest	3.05 x 10-125	-0.17174	0.72021
ECSCR	Endothelial	rest	1.53 x 10-124	-0.218885	0.719586
TNC	Endothelial	rest	1.30 x 10-123	-0.107241	0.71876
AC092636.2	Endothelial	rest	5.25 x 10-121	-0.278098	0.716423
AC111194.2	Endothelial	rest	1.48 x 10-120	-0.207788	0.716016
SPNS2	Endothelial	rest	8.09 x 10-119	-0.171452	0.714441
DUSP5	Endothelial	rest	1.31 x 10-118	-0.290281	0.714249
SHANK3	Endothelial	rest	2.95 x 10-118	-0.16981	0.713928
HPCAL1	Endothelial	rest	1.10 x 10-117	-0.113214	0.713403
AC011466.3	Endothelial	rest	4.21 x 10-117	-0.208137	0.712871
TCEA2	Endothelial	rest	1.79 x 10-116	-0.217196	0.712294
AC127029.2	Endothelial	rest	2.83 x 10-115	-0.210126	0.711188
EHD4-AS1	Endothelial	rest	9.25 x 10-115	-0.223749	0.71071
PLVAP	Endothelial	rest	3.32 x 10-114	-0.184158	0.710194
NECTIN2	Endothelial	rest	6.04 x 10-114	-0.167463	0.709952
SPTBN1	Endothelial	rest	3.25 x 10-113	-0.119643	0.709275
PGS1	Endothelial	rest	1.51 x 10-112	-0.139609	0.708651
SEMA3G	Endothelial	rest	1.51 x 10-112	-0.234023	0.70865
MSC-AS1	Endothelial	rest	1.02 x 10-111	-0.13923	0.707875
SMAD1	Endothelial	rest	5.42 x 10-111	-0.214259	0.707191
AC018866.2	Endothelial	rest	6.31 x 10-111	-0.180182	0.707128
ITGA6	Endothelial	rest	3.42 x 10-109	-0.174949	0.705488
LINC02831	Endothelial	rest	5.27 x 10-109	-0.13857	0.70531
PACRG-AS1	Endothelial	rest	8.96 x 10-109	-0.196461	0.705091
LINC01836	Endothelial	rest	2.91 x 10-107	-0.249119	0.703647
EFNB2	Endothelial	rest	7.10 x 10-107	-0.243896	0.703276
AL357140.4	Endothelial	rest	1.19 x 10-105	-0.204188	0.702095
AC096669.1	Endothelial	rest	1.24 x 10-104	-0.136714	0.70111
FAM53B-AS1	Endothelial	rest	5.09 x 10-104	-0.207377	0.700513
CD59	Endothelial	rest	1.73 x 10-103	-0.228282	0.699992
RCBTB2	Endothelial	rest	3.71 x 10-103	-0.224959	0.699669
RPS10P7	Endothelial	rest	6.34 x 10-103	-0.172805	0.699439
EGLN2	Endothelial	rest	6.97 x 10-103	-0.250119	0.699399
ADGRG1	Endothelial	rest	1.61 x 10-102	-0.126576	0.699043
MIR9-3HG	Endothelial	rest	6.39 x 10-102	-0.125441	0.698454
ZNF366	Endothelial	rest	1.03 x 10-101	-0.140077	0.698249
LRRTM2	Endothelial	rest	1.35 x 10-101	-0.210492	0.698134
PXDN	Endothelial	rest	2.81 x 10-101	-0.108889	0.697819
PTPRB	Endothelial	rest	1.60 x 10-100	-0.125054	0.697073
SHE	Endothelial	rest	2.15 x 10-100	-0.218775	0.696945
SPEG	Endothelial	rest	3.87 x 10-100	-0.161226	0.696693
ABBA01000935.2	Endothelial	rest	7.04 x 10-100	-0.107728	0.696436
NDST1	Endothelial	rest	7.50 x 10-100	-0.13424	0.696408
AC113133.1	Endothelial	rest	2.17 x 10-99	-0.230229	0.695949
GREM2	Endothelial	rest	2.99 x 10-99	-0.102695	0.695811
WHRN	Endothelial	rest	7.11 x 10-99	-0.107611	0.695434
AP003393.1	Endothelial	rest	7.72 x 10-99	-0.101069	0.695398
TSHZ1	Endothelial	rest	8.88 x 10-99	-0.131408	0.695337
TENM3-AS1	Endothelial	rest	2.43 x 10-98	-0.110141	0.694899
GIMAP6	Endothelial	rest	2.66 x 10-98	-0.224339	0.69486
MEF2C	Endothelial	rest	3.68 x 10-98	-0.140651	0.694719
LINC01793	Endothelial	rest	1.61 x 10-97	-0.126453	0.694077
LINC01788	Endothelial	rest	1.43 x 10-96	-0.139684	0.693122
TGM2	Endothelial	rest	1.82 x 10-94	-0.141218	0.690985
PKP4	Endothelial	rest	4.63 x 10-94	-0.102419	0.690569
CLIC4	Endothelial	rest	1.06 x 10-93	-0.14036	0.690203
AC142391.1	Endothelial	rest	2.45 x 10-93	-0.172592	0.689826
LINC00972	Endothelial	rest	1.96 x 10-92	-0.115188	0.688896
AC022335.1	Endothelial	rest	1.24 x 10-91	-0.100189	0.688064
AC011383.1	Endothelial	rest	1.83 x 10-91	-0.200299	0.687887
AC004241.1	Endothelial	rest	5.62 x 10-91	-0.16249	0.687382
EMX2OS	Endothelial	rest	1.05 x 10-90	-0.163123	0.6871
A2M	Endothelial	rest	2.62 x 10-90	-0.128208	0.686684
FGFR2	Endothelial	rest	4.08 x 10-90	-0.107256	0.686484
RNF144A	Endothelial	rest	1.21 x 10-89	-0.10192	0.685991
CA4	Endothelial	rest	4.67 x 10-89	-0.202662	0.685373
GASK1B	Endothelial	rest	8.71 x 10-89	-0.195415	0.685088
LINC02487	Endothelial	rest	9.77 x 10-89	-0.176029	0.685034
DCUN1D2-AS	Endothelial	rest	2.43 x 10-88	-0.211085	0.684617
TMEM140	Endothelial	rest	6.24 x 10-88	-0.20439	0.684182
GRID1-AS1	Endothelial	rest	7.07 x 10-88	-0.131106	0.684124
STRN4	Endothelial	rest	7.19 x 10-88	-0.157696	0.684117
MIER2	Endothelial	rest	1.12 x 10-87	-0.13475	0.683915
KRBA2	Endothelial	rest	1.72 x 10-86	-0.195891	0.682647
ETS2	Endothelial	rest	1.99 x 10-86	-0.229253	0.682579
HEG1	Endothelial	rest	3.70 x 10-86	-0.120255	0.682292
AC114488.1	Endothelial	rest	6.63 x 10-86	-0.235338	0.682018
LINC01884	Endothelial	rest	9.79 x 10-86	-0.132825	0.681836
MACORIS	Endothelial	rest	4.84 x 10-85	-0.214196	0.681089
MAGI1-AS1	Endothelial	rest	9.22 x 10-85	-0.146473	0.680786
CAVIN1	Endothelial	rest	9.25 x 10-85	-0.211839	0.680784
LINC00623	Endothelial	rest	3.07 x 10-83	-0.194136	0.679136
TMCC3	Endothelial	rest	3.27 x 10-83	-0.133124	0.679106
LINC00395	Endothelial	rest	1.75 x 10-82	-0.124783	0.678311
NTM-AS1	Endothelial	rest	3.60 x 10-82	-0.114329	0.677968
CDS2	Endothelial	rest	5.86 x 10-82	-0.128152	0.677735
AIF1L	Endothelial	rest	8.41 x 10-81	-0.167319	0.67646
AC027801.4	Endothelial	rest	1.06 x 10-78	-0.143483	0.674125
CDK17	Endothelial	rest	2.32 x 10-78	-0.138508	0.673741
EFCAB14	Endothelial	rest	1.27 x 10-77	-0.176435	0.672908
AC092868.3	Endothelial	rest	4.85 x 10-77	-0.180065	0.672251
LINC01940	Endothelial	rest	2.36 x 10-76	-0.132554	0.671471
TBX15	Endothelial	rest	1.58 x 10-75	-0.160866	0.670531
CPNE2	Endothelial	rest	1.60 x 10-74	-0.1196	0.669379
MMRN2	Endothelial	rest	3.89 x 10-74	-0.15776	0.668934
TGFBR2	Endothelial	rest	4.29 x 10-74	-0.140796	0.668885
PLCG1	Endothelial	rest	7.05 x 10-74	-0.149057	0.668636
LINC01065	Endothelial	rest	7.91 x 10-73	-0.114716	0.667417
CFAP20	Endothelial	rest	1.05 x 10-72	-0.201719	0.667273
KIF25	Endothelial	rest	2.52 x 10-72	-0.122843	0.66683
AL596442.4	Endothelial	rest	1.21 x 10-71	-0.204576	0.666029
HYAL2	Endothelial	rest	3.70 x 10-71	-0.242518	0.665457
ATOH8	Endothelial	rest	1.04 x 10-70	-0.168564	0.664926
LINC01798	Endothelial	rest	2.14 x 10-69	-0.123802	0.663364
AC073957.2	Endothelial	rest	5.51 x 10-68	-0.200197	0.661672
ITPRIP	Endothelial	rest	6.97 x 10-68	-0.166972	0.66155
RBM18	Endothelial	rest	8.67 x 10-68	-0.163731	0.661433
ISOC1	Endothelial	rest	1.30 x 10-67	-0.206016	0.661219
TCF20	Endothelial	rest	2.55 x 10-67	-0.103478	0.660866
TIE1	Endothelial	rest	4.55 x 10-67	-0.104934	0.660559
DNAJC17	Endothelial	rest	4.66 x 10-67	-0.124862	0.660546
KIF25-AS1	Endothelial	rest	8.03 x 10-67	-0.177335	0.66026
SOX5-AS1	Endothelial	rest	1.15 x 10-66	-0.117343	0.660069
FLI1	Endothelial	rest	2.13 x 10-66	-0.106763	0.659742
AL445423.3	Endothelial	rest	1.45 x 10-65	-0.139601	0.658721
CX3CL1	Endothelial	rest	1.69 x 10-65	-0.176029	0.658639
AC008703.1	Endothelial	rest	6.27 x 10-65	-0.113106	0.657939
LRRC8C	Endothelial	rest	5.54 x 10-64	-0.11688	0.656764
AC026469.1	Endothelial	rest	8.04 x 10-64	-0.15472	0.656563
THSD1	Endothelial	rest	8.44 x 10-64	-0.140794	0.656536
PPM1F	Endothelial	rest	1.57 x 10-63	-0.134617	0.656198
LINC02011	Endothelial	rest	2.30 x 10-63	-0.213372	0.655992
AL136531.2	Endothelial	rest	3.32 x 10-63	-0.128983	0.655792
SCN2B	Endothelial	rest	7.16 x 10-63	-0.13306	0.655373
TAOK2	Endothelial	rest	3.46 x 10-62	-0.149325	0.654508
AC023794.4	Endothelial	rest	6.58 x 10-62	-0.178167	0.654155
LXN	Endothelial	rest	7.57 x 10-62	-0.154573	0.654078
LRRC8A	Endothelial	rest	9.64 x 10-62	-0.120257	0.653945
DISC1-IT1	Endothelial	rest	1.27 x 10-61	-0.130888	0.653794
LINC02199	Endothelial	rest	4.61 x 10-61	-0.10009	0.653079
TAF1C	Endothelial	rest	6.25 x 10-61	-0.175165	0.65291
AL139280.1	Endothelial	rest	7.94 x 10-61	-0.154848	0.652776
CAPN2	Endothelial	rest	8.02 x 10-61	-0.122512	0.65277
APOL3	Endothelial	rest	2.18 x 10-60	-0.136296	0.652214
SYNPO	Endothelial	rest	2.40 x 10-60	-0.122686	0.652159
AC015943.1	Endothelial	rest	6.65 x 10-60	-0.10028	0.65159
NPDC1	Endothelial	rest	2.05 x 10-59	-0.199478	0.650962
EGLN1	Endothelial	rest	3.06 x 10-59	-0.165335	0.650737
DIPK1B	Endothelial	rest	3.70 x 10-59	-0.167095	0.650629
AC027801.2	Endothelial	rest	9.70 x 10-59	-0.156006	0.650084
ABHD17A	Endothelial	rest	1.58 x 10-58	-0.201537	0.649809
AC090572.2	Endothelial	rest	4.37 x 10-58	-0.108946	0.649232
ZNF341-AS1	Endothelial	rest	4.74 x 10-58	-0.122949	0.649187
GPR152	Endothelial	rest	4.74 x 10-58	-0.175373	0.649186
GIMAP1-GIMAP5	Endothelial	rest	1.18 x 10-57	-0.153079	0.648666
ANKRD33B	Endothelial	rest	3.56 x 10-57	-0.103552	0.648039
ACVRL1	Endothelial	rest	1.40 x 10-56	-0.176883	0.647249
AL034550.2	Endothelial	rest	1.77 x 10-56	-0.143458	0.647116
AC025171.1	Endothelial	rest	2.16 x 10-56	-0.115491	0.647
FITM1	Endothelial	rest	2.73 x 10-56	-0.153312	0.646862
CARD10	Endothelial	rest	3.65 x 10-56	-0.128886	0.646695
MLEC	Endothelial	rest	1.21 x 10-55	-0.184342	0.645998
ZSCAN2	Endothelial	rest	1.26 x 10-55	-0.118372	0.645974
HAND2-AS1	Endothelial	rest	2.27 x 10-54	-0.121616	0.644286
ROBO3	Endothelial	rest	2.61 x 10-54	-0.148385	0.644205
AC005789.1	Endothelial	rest	3.00 x 10-54	-0.137004	0.644121
AL353768.1	Endothelial	rest	3.35 x 10-54	-0.146218	0.644057
AC137590.1	Endothelial	rest	4.42 x 10-54	-0.144626	0.643893
ESRG	Endothelial	rest	9.00 x 10-54	-0.152884	0.643472
AC016705.1	Endothelial	rest	1.16 x 10-53	-0.13106	0.643322
SLC48A1	Endothelial	rest	2.48 x 10-53	-0.158177	0.642873
AL162727.2	Endothelial	rest	3.54 x 10-53	-0.133232	0.642659
PRND	Endothelial	rest	4.04 x 10-53	-0.144324	0.64258
AC025165.1	Endothelial	rest	7.37 x 10-53	-0.163172	0.642224
NMUR2	Endothelial	rest	7.53 x 10-53	-0.111778	0.64221
VAMP5	Endothelial	rest	9.78 x 10-53	-0.17748	0.642054
AC016576.1	Endothelial	rest	1.56 x 10-52	-0.101989	0.641773
AC241377.3	Endothelial	rest	3.18 x 10-52	-0.166122	0.641349
PRKXP1	Endothelial	rest	3.21 x 10-52	-0.104488	0.641344
CCRL2	Endothelial	rest	3.52 x 10-52	-0.161781	0.641287
AC055736.1	Endothelial	rest	5.51 x 10-52	-0.107888	0.641017
INO80C	Endothelial	rest	7.40 x 10-52	-0.128053	0.640839
LINC01661	Endothelial	rest	7.97 x 10-52	-0.110402	0.640793
AC007998.3	Endothelial	rest	1.03 x 10-51	-0.121104	0.64064
CD200	Endothelial	rest	1.71 x 10-51	-0.156652	0.640332
APOL1	Endothelial	rest	3.26 x 10-51	-0.138388	0.63994
AL356218.2	Endothelial	rest	5.23 x 10-51	-0.165126	0.639652
UACA	Endothelial	rest	5.40 x 10-51	-0.10779	0.639632
AL357052.1	Endothelial	rest	6.58 x 10-51	-0.106168	0.639512
JUP	Endothelial	rest	1.39 x 10-50	-0.123908	0.639059
AC141557.1	Endothelial	rest	1.57 x 10-50	-0.135459	0.638983
RIPK4	Endothelial	rest	2.62 x 10-50	-0.119483	0.63867
DGKE	Endothelial	rest	8.38 x 10-50	-0.162644	0.637961
TCF15	Endothelial	rest	9.65 x 10-50	-0.191642	0.637874
AL049629.2	Endothelial	rest	1.82 x 10-49	-0.151469	0.637483
GIMAP1	Endothelial	rest	1.18 x 10-48	-0.168713	0.636321
AC004840.1	Endothelial	rest	1.58 x 10-48	-0.135185	0.636141
AC025165.6	Endothelial	rest	1.81 x 10-48	-0.181904	0.636056
NOP53-AS1	Endothelial	rest	1.96 x 10-48	-0.132724	0.636005
MINAR1	Endothelial	rest	5.13 x 10-48	-0.125792	0.635402
CLIP4	Endothelial	rest	5.40 x 10-48	-0.103091	0.635369
AP001046.1	Endothelial	rest	6.85 x 10-48	-0.146142	0.635221
AC004801.4	Endothelial	rest	7.11 x 10-48	-0.116839	0.635198
AP000844.2	Endothelial	rest	7.90 x 10-48	-0.106476	0.635131
AP006248.6	Endothelial	rest	9.93 x 10-48	-0.156861	0.634987
TMEM139	Endothelial	rest	1.93 x 10-47	-0.150854	0.634571
AC004865.2	Endothelial	rest	1.23 x 10-46	-0.189678	0.633397
GIMAP4	Endothelial	rest	1.78 x 10-46	-0.145147	0.633161
STOML1	Endothelial	rest	4.74 x 10-46	-0.159572	0.632535
AL132712.1	Endothelial	rest	7.26 x 10-46	-0.122598	0.632262
ADAM33	Endothelial	rest	8.71 x 10-46	-0.146259	0.632145
AC007314.1	Endothelial	rest	4.41 x 10-45	-0.134306	0.631098
PAX3	Endothelial	rest	4.58 x 10-45	-0.101906	0.631075
CD79B	Endothelial	rest	1.08 x 10-44	-0.145294	0.630514
AC007998.2	Endothelial	rest	1.36 x 10-44	-0.107616	0.630366
RXFP4	Endothelial	rest	2.39 x 10-44	-0.112866	0.63
PRR29	Endothelial	rest	2.48 x 10-44	-0.151945	0.629977
NDUFA7	Endothelial	rest	4.65 x 10-44	-0.141662	0.629564
AC048380.1	Endothelial	rest	1.45 x 10-43	-0.132503	0.628816
AL160291.1	Endothelial	rest	3.23 x 10-43	-0.136461	0.628291
AL049629.1	Endothelial	rest	1.13 x 10-42	-0.104512	0.627458
TRPA1	Endothelial	rest	3.67 x 10-42	-0.105077	0.626673
UGT3A1	Endothelial	rest	1.27 x 10-41	-0.100803	0.62584
LINC01565	Endothelial	rest	3.57 x 10-41	-0.158984	0.625144
SELENOW	Endothelial	rest	4.66 x 10-41	-0.163469	0.624963
TLNRD1	Endothelial	rest	1.79 x 10-40	-0.183614	0.624045
CAPN11	Endothelial	rest	2.49 x 10-40	-0.103126	0.62382
SIX2	Endothelial	rest	2.90 x 10-40	-0.184996	0.623714
ITPRIP-AS1	Endothelial	rest	9.62 x 10-40	-0.133445	0.62289
LINC02002	Endothelial	rest	1.27 x 10-39	-0.100166	0.622695
MGAT1	Endothelial	rest	1.40 x 10-39	-0.131198	0.622631
AC067960.1	Endothelial	rest	1.97 x 10-39	-0.108207	0.622393
AC018552.3	Endothelial	rest	3.51 x 10-39	-0.147952	0.621993
AC073257.2	Endothelial	rest	1.38 x 10-38	-0.12957	0.621037
SNHG7	Endothelial	rest	2.49 x 10-38	-0.146686	0.620622
GPC1	Endothelial	rest	2.90 x 10-38	-0.114478	0.620513
SNN	Endothelial	rest	3.58 x 10-38	-0.145978	0.620365
GNAI2	Endothelial	rest	2.19 x 10-37	-0.116508	0.619081
WNT10A	Endothelial	rest	2.23 x 10-37	-0.128934	0.619069
RAC1	Endothelial	rest	3.69 x 10-37	-0.112162	0.618711
AC069213.1	Endothelial	rest	5.70 x 10-37	-0.130458	0.6184
AL451069.1	Endothelial	rest	5.79 x 10-37	-0.140593	0.618388
AC004623.1	Endothelial	rest	1.34 x 10-36	-0.130809	0.617784
AL449212.1	Endothelial	rest	1.62 x 10-36	-0.115129	0.617646
AC092115.4	Endothelial	rest	3.98 x 10-36	-0.110281	0.616994
GDF7	Endothelial	rest	8.07 x 10-36	-0.149491	0.616483
LINC02757	Endothelial	rest	1.01 x 10-35	-0.104978	0.616317
DUSP7	Endothelial	rest	1.54 x 10-35	-0.158889	0.616006
AC006435.1	Endothelial	rest	1.74 x 10-35	-0.114903	0.61592
ASIC4	Endothelial	rest	3.79 x 10-35	-0.111369	0.615347
AC010531.5	Endothelial	rest	6.41 x 10-35	-0.131424	0.614957
AC135178.4	Endothelial	rest	7.64 x 10-35	-0.128887	0.614826
MMP15	Endothelial	rest	8.55 x 10-35	-0.131261	0.614742
AC009078.2	Endothelial	rest	1.23 x 10-34	-0.106664	0.614474
AC087645.4	Endothelial	rest	1.45 x 10-34	-0.135743	0.614351
HOXA11-AS	Endothelial	rest	2.05 x 10-34	-0.18021	0.614094
PPP1R17	Endothelial	rest	3.15 x 10-34	-0.101871	0.613775
STOM	Endothelial	rest	4.14 x 10-34	-0.12453	0.613571
AL049836.2	Endothelial	rest	8.03 x 10-34	-0.119766	0.613072
AC027088.2	Endothelial	rest	1.00 x 10-33	-0.107725	0.612906
AL356433.1	Endothelial	rest	1.01 x 10-33	-0.121124	0.6129
AK1	Endothelial	rest	8.03 x 10-33	-0.113896	0.611332
TSPAN18-AS1	Endothelial	rest	1.17 x 10-32	-0.141405	0.611047
AC010323.1	Endothelial	rest	1.64 x 10-32	-0.13101	0.610789
PANCR	Endothelial	rest	1.69 x 10-32	-0.135483	0.610762
AC138028.1	Endothelial	rest	2.57 x 10-32	-0.124365	0.610443
LINC01936	Endothelial	rest	2.97 x 10-32	-0.122009	0.610332
GIMAP5	Endothelial	rest	5.79 x 10-32	-0.102301	0.609817
GFM1	Endothelial	rest	1.34 x 10-31	-0.108532	0.609172
AC015660.1	Endothelial	rest	2.64 x 10-31	-0.104898	0.608638
SNCG	Endothelial	rest	5.19 x 10-31	-0.126984	0.608111
SELENON	Endothelial	rest	2.63 x 10-30	-0.102433	0.606831
LINC00895	Endothelial	rest	3.29 x 10-30	-0.107542	0.606652
ARHGAP31-AS1	Endothelial	rest	3.32 x 10-30	-0.101045	0.606646
ZFP62	Endothelial	rest	8.50 x 10-30	-0.121093	0.605896
CLU	Endothelial	rest	3.06 x 10-29	-0.116514	0.604867
CXCL17	Endothelial	rest	3.30 x 10-29	-0.107745	0.604805
KNOP1	Endothelial	rest	4.50 x 10-29	-0.116269	0.60455
MRGPRX1	Endothelial	rest	4.80 x 10-29	-0.121712	0.604498
AP001360.1	Endothelial	rest	1.16 x 10-28	-0.109692	0.603779
TNFAIP1	Endothelial	rest	1.82 x 10-28	-0.111278	0.603409
PRMT1	Endothelial	rest	2.35 x 10-28	-0.123043	0.603199
CACTIN-AS1	Endothelial	rest	7.47 x 10-28	-0.121816	0.602247
AC013267.4	Endothelial	rest	9.61 x 10-28	-0.109588	0.602039
AC018553.1	Endothelial	rest	9.99 x 10-28	-0.114135	0.602006
RPL32P3	Endothelial	rest	1.66 x 10-27	-0.103309	0.601586
AL450344.3	Endothelial	rest	2.55 x 10-27	-0.108949	0.601226
HOXB6	Endothelial	rest	3.39 x 10-27	-0.123696	0.600989
AC036108.2	Endothelial	rest	3.89 x 10-27	-0.110512	0.600874
SOCS2	Endothelial	rest	9.17 x 10-27	-0.115434	0.600151
MEIS3	Endothelial	rest	9.22 x 10-27	-0.110224	0.600147
TUSC2	Endothelial	rest	1.00 x 10-26	-0.135738	0.600075
F2R	Endothelial	rest	1.53 x 10-26	-0.103715	0.599718
GDF1	Endothelial	rest	5.17 x 10-26	-0.112581	0.598677
AL009178.2	Endothelial	rest	5.38 x 10-26	-0.127702	0.598642
LRFN3	Endothelial	rest	6.46 x 10-26	-0.111154	0.598484
IFI44	Endothelial	rest	8.74 x 10-26	-0.103815	0.598222
CEBPG	Endothelial	rest	9.66 x 10-26	-0.133734	0.598137
SHC1	Endothelial	rest	1.10 x 10-25	-0.118344	0.598022
FAM71E2	Endothelial	rest	4.19 x 10-25	-0.103202	0.596859
C6orf223	Endothelial	rest	8.01 x 10-25	-0.127052	0.59629
GGN	Endothelial	rest	8.31 x 10-25	-0.125612	0.596257
AC093423.2	Endothelial	rest	8.48 x 10-25	-0.118594	0.59624
CDC42EP1	Endothelial	rest	9.39 x 10-25	-0.128454	0.596149
AC110619.1	Endothelial	rest	1.67 x 10-24	-0.126498	0.595637
TUT1	Endothelial	rest	5.77 x 10-24	-0.111147	0.594527
CERS1	Endothelial	rest	6.83 x 10-24	-0.107034	0.594376
AP2A2	Endothelial	rest	8.80 x 10-24	-0.122117	0.594147
DMBX1	Endothelial	rest	5.81 x 10-23	-0.102688	0.592429
THEM6	Endothelial	rest	6.56 x 10-23	-0.123496	0.592317
GABARAPL1	Endothelial	rest	1.07 x 10-22	-0.12467	0.591864
HOXA4	Endothelial	rest	1.08 x 10-22	-0.130458	0.591858
HOXA2	Endothelial	rest	1.18 x 10-22	-0.114057	0.591772
AC243772.3	Endothelial	rest	4.13 x 10-22	-0.110967	0.590604
AL132712.2	Endothelial	rest	4.44 x 10-22	-0.118744	0.590534
RRP7A	Endothelial	rest	9.98 x 10-22	-0.102617	0.589775
NBAT1	Endothelial	rest	1.09 x 10-21	-0.116906	0.589686
LINC01276	Endothelial	rest	1.13 x 10-21	-0.109691	0.589657
TMEM99	Endothelial	rest	1.50 x 10-21	-0.100095	0.589387
CHADL	Endothelial	rest	3.01 x 10-21	-0.101198	0.588724
LRRC32	Endothelial	rest	3.60 x 10-21	-0.106087	0.588553
AC037459.1	Endothelial	rest	1.07 x 10-20	-0.111848	0.587499
PLEKHF2	Endothelial	rest	1.07 x 10-20	-0.113527	0.587495
HM13-AS1	Endothelial	rest	1.12 x 10-20	-0.108881	0.587453
TFAP2E	Endothelial	rest	1.47 x 10-20	-0.106537	0.587194
YWHAH	Endothelial	rest	6.24 x 10-20	-0.114641	0.585773
AC103702.1	Endothelial	rest	1.20 x 10-18	-0.113425	0.582788
SLITRK5	Endothelial	rest	1.38 x 10-18	-0.107622	0.582646
GRASP	Endothelial	rest	3.48 x 10-18	-0.107022	0.581686
PPP1R14A	Endothelial	rest	8.39 x 10-18	-0.109777	0.580766
AL583722.1	Endothelial	rest	4.61 x 10-17	-0.102567	0.578949
CD320	Endothelial	rest	6.51 x 10-17	-0.10263	0.578579
FAM110D	Endothelial	rest	9.36 x 10-17	-0.113993	0.578185
CALM1	Endothelial	rest	1.59 x 10-16	-0.107302	0.577606
LINC00346	Endothelial	rest	8.69 x 10-16	-0.100496	0.575727
ERF	Endothelial	rest	1.04 x 10-15	-0.102229	0.575527
LINC01558	Endothelial	rest	7.61 x 10-15	-0.100329	0.573256
B3GNT9	Endothelial	rest	1.21 x 10-14	-0.117601	0.572714
AL513128.2	Endothelial	rest	1.45 x 10-14	-0.108256	0.572498
DMRT2	Endothelial	rest	1.90 x 10-14	-0.106427	0.572184
AL391845.2	Endothelial	rest	4.38 x 10-14	-0.121423	0.57119
AP003071.1	Endothelial	rest	3.54 x 10-13	-0.10959	0.568655
LRMDA	Lymphoid	rest	4.34 x 10-159	-0.184747	0.953266
MACROD2	Lymphoid	rest	3.49 x 10-154	-0.1645	0.945892
AL157944.1	Lymphoid	rest	4.55 x 10-152	-0.200172	0.942608
AL603840.1	Lymphoid	rest	3.40 x 10-146	-0.195838	0.933894
ROBO2	Lymphoid	rest	4.20 x 10-146	-0.151647	0.933617
AL357507.1	Lymphoid	rest	1.50 x 10-145	-0.192905	0.932689
PRKN	Lymphoid	rest	7.61 x 10-144	-0.10373	0.930073
AC021351.1	Lymphoid	rest	4.11 x 10-143	-0.211246	0.9289
NAALADL2	Lymphoid	rest	4.66 x 10-143	-0.188388	0.928745
AL162726.3	Lymphoid	rest	1.14 x 10-139	-0.166747	0.923616
PARD3B	Lymphoid	rest	1.01 x 10-138	-0.156225	0.922067
AC007319.1	Lymphoid	rest	9.63 x 10-138	-0.19975	0.920536
AC116362.1	Lymphoid	rest	3.88 x 10-137	-0.171914	0.91957
PCDH9	Lymphoid	rest	2.07 x 10-135	-0.164453	0.916895
MIR924HG	Lymphoid	rest	9.57 x 10-135	-0.166767	0.915836
NCKAP5	Lymphoid	rest	5.99 x 10-133	-0.179513	0.913036
AC024230.1	Lymphoid	rest	2.82 x 10-132	-0.200133	0.911924
NAV3	Lymphoid	rest	3.94 x 10-132	-0.188629	0.911664
KALRN	Lymphoid	rest	9.03 x 10-131	-0.159919	0.909523
AGMO	Lymphoid	rest	1.94 x 10-130	-0.17487	0.908974
AC007402.1	Lymphoid	rest	4.14 x 10-130	-0.158392	0.908432
EYS	Lymphoid	rest	5.58 x 10-129	-0.138919	0.906638
AC104211.1	Lymphoid	rest	9.14 x 10-129	-0.239458	0.906275
SGO1-AS1	Lymphoid	rest	1.38 x 10-128	-0.161844	0.905966
AC096570.1	Lymphoid	rest	9.82 x 10-128	-0.170497	0.904604
RBMS3	Lymphoid	rest	3.99 x 10-127	-0.14363	0.903621
MALRD1	Lymphoid	rest	4.13 x 10-127	-0.158312	0.903572
AC106741.2	Lymphoid	rest	4.96 x 10-127	-0.154258	0.903424
CASC15	Lymphoid	rest	2.04 x 10-126	-0.128296	0.902409
AL035446.2	Lymphoid	rest	2.11 x 10-126	-0.177417	0.902365
PIK3C2G	Lymphoid	rest	3.64 x 10-126	-0.178715	0.901969
AC104664.1	Lymphoid	rest	4.00 x 10-126	-0.193901	0.901878
PCDH15	Lymphoid	rest	4.00 x 10-126	-0.139051	0.901865
ZNF385D	Lymphoid	rest	1.32 x 10-125	-0.183265	0.901024
LINC02822	Lymphoid	rest	4.88 x 10-125	-0.183233	0.900103
LINC02147	Lymphoid	rest	6.37 x 10-124	-0.167551	0.898306
RIT2	Lymphoid	rest	6.82 x 10-124	-0.192442	0.898242
MGAT4C	Lymphoid	rest	1.40 x 10-123	-0.169069	0.897724
AC011287.1	Lymphoid	rest	2.04 x 10-123	-0.128442	0.897447
LINC01090	Lymphoid	rest	5.22 x 10-123	-0.176591	0.896776
AC098650.1	Lymphoid	rest	5.72 x 10-123	-0.137857	0.896697
AL078602.1	Lymphoid	rest	1.19 x 10-122	-0.11301	0.896154
LSAMP	Lymphoid	rest	5.94 x 10-121	-0.141497	0.893373
MSR1	Lymphoid	rest	9.89 x 10-121	-0.160293	0.893
AC093772.1	Lymphoid	rest	1.04 x 10-120	-0.191058	0.892953
AC020637.1	Lymphoid	rest	1.20 x 10-120	-0.199744	0.892836
CDH18	Lymphoid	rest	2.82 x 10-120	-0.151169	0.892209
LINC02240	Lymphoid	rest	4.67 x 10-120	-0.150858	0.891839
LINC01208	Lymphoid	rest	6.48 x 10-120	-0.177635	0.891595
AC099520.1	Lymphoid	rest	3.05 x 10-119	-0.166688	0.890489
LINC02511	Lymphoid	rest	9.31 x 10-119	-0.173135	0.889685
AC018742.1	Lymphoid	rest	9.34 x 10-119	-0.155791	0.889671
LINC02208	Lymphoid	rest	1.95 x 10-117	-0.164924	0.887463
LRP1B	Lymphoid	rest	3.07 x 10-117	-0.139951	0.887126
LINC00499	Lymphoid	rest	3.52 x 10-117	-0.169663	0.887019
PIEZO2	Lymphoid	rest	2.70 x 10-116	-0.135359	0.88554
DCC	Lymphoid	rest	5.00 x 10-116	-0.140274	0.885086
ADGRL3	Lymphoid	rest	8.50 x 10-116	-0.16021	0.884694
ROBO1	Lymphoid	rest	1.58 x 10-115	-0.136135	0.884237
SUGCT	Lymphoid	rest	3.92 x 10-115	-0.13446	0.883565
PACRG	Lymphoid	rest	3.92 x 10-115	-0.125579	0.883564
SEMA3A	Lymphoid	rest	7.10 x 10-115	-0.154697	0.883126
DLG2	Lymphoid	rest	8.80 x 10-115	-0.131121	0.882961
LINC01818	Lymphoid	rest	1.00 x 10-114	-0.20187	0.882857
RARB	Lymphoid	rest	2.50 x 10-114	-0.144066	0.882188
ADAMTSL1	Lymphoid	rest	5.11 x 10-114	-0.140917	0.88166
ZFPM2-AS1	Lymphoid	rest	5.22 x 10-114	-0.154656	0.881633
LARGE1	Lymphoid	rest	5.22 x 10-114	-0.12612	0.881627
AC013652.1	Lymphoid	rest	6.40 x 10-114	-0.139242	0.88147
MIPOL1	Lymphoid	rest	8.70 x 10-114	-0.191777	0.881238
AC002460.2	Lymphoid	rest	1.60 x 10-113	-0.144212	0.880786
ZFPM2	Lymphoid	rest	2.21 x 10-113	-0.13978	0.880545
AC011246.1	Lymphoid	rest	4.37 x 10-113	-0.130614	0.880041
AC099753.1	Lymphoid	rest	7.47 x 10-113	-0.191657	0.879641
HMCN1	Lymphoid	rest	9.50 x 10-113	-0.168176	0.879458
CD2	Lymphoid	rest	1.16 x 10-112	-0.543831	0.879302
AL391117.1	Lymphoid	rest	4.43 x 10-112	-0.1483	0.878318
PTPRD	Lymphoid	rest	5.36 x 10-112	-0.132253	0.87817
LINC01170	Lymphoid	rest	1.70 x 10-111	-0.168317	0.877311
AL583785.1	Lymphoid	rest	6.63 x 10-111	-0.164005	0.876304
CNTN5	Lymphoid	rest	1.14 x 10-110	-0.13881	0.875901
AC097518.2	Lymphoid	rest	2.44 x 10-110	-0.144161	0.875329
TENM4	Lymphoid	rest	2.68 x 10-110	-0.150042	0.875251
AL356277.3	Lymphoid	rest	2.75 x 10-110	-0.220289	0.875225
GRM7	Lymphoid	rest	7.42 x 10-110	-0.148499	0.874487
DOCK1	Lymphoid	rest	8.60 x 10-110	-0.125201	0.87437
AC097528.1	Lymphoid	rest	1.06 x 10-109	-0.177681	0.874208
AC069410.1	Lymphoid	rest	1.65 x 10-109	-0.202278	0.873872
PTPRT	Lymphoid	rest	4.28 x 10-109	-0.140417	0.873161
AL365295.1	Lymphoid	rest	5.19 x 10-109	-0.11803	0.873011
MMADHC-DT	Lymphoid	rest	6.26 x 10-109	-0.17147	0.872865
LUZP2	Lymphoid	rest	8.29 x 10-109	-0.179812	0.872642
LINC02388	Lymphoid	rest	1.14 x 10-108	-0.197203	0.872399
AC112481.2	Lymphoid	rest	3.40 x 10-108	-0.188418	0.87158
FSTL5	Lymphoid	rest	4.60 x 10-108	-0.129092	0.871348
LINC01362	Lymphoid	rest	1.14 x 10-107	-0.171913	0.870665
PLCE1	Lymphoid	rest	1.53 x 10-107	-0.146708	0.870441
AL035401.1	Lymphoid	rest	1.72 x 10-107	-0.161521	0.870347
CACNA2D1	Lymphoid	rest	3.61 x 10-107	-0.192469	0.869786
AC010343.3	Lymphoid	rest	5.92 x 10-107	-0.156775	0.869408
DGKB	Lymphoid	rest	1.12 x 10-106	-0.133335	0.868921
PLXDC2	Lymphoid	rest	4.40 x 10-106	-0.169033	0.867886
AF121898.1	Lymphoid	rest	1.48 x 10-105	-0.200839	0.866967
AP005230.1	Lymphoid	rest	1.98 x 10-105	-0.139782	0.866742
AC114689.3	Lymphoid	rest	2.20 x 10-105	-0.167345	0.866656
ATRNL1	Lymphoid	rest	2.52 x 10-105	-0.16875	0.866545
TUSC3	Lymphoid	rest	3.05 x 10-105	-0.159983	0.866395
CADPS2	Lymphoid	rest	3.12 x 10-105	-0.186792	0.866374
PLCB4	Lymphoid	rest	4.42 x 10-105	-0.181528	0.866103
LINC02343	Lymphoid	rest	9.12 x 10-105	-0.153303	0.865544
LINC00922	Lymphoid	rest	6.41 x 10-104	-0.161837	0.864062
LINC02853	Lymphoid	rest	6.41 x 10-104	-0.204923	0.864056
MAGI2	Lymphoid	rest	7.32 x 10-104	-0.131983	0.863948
AC079760.2	Lymphoid	rest	1.05 x 10-103	-0.191436	0.863672
LINC01322	Lymphoid	rest	1.57 x 10-103	-0.142934	0.863347
KCND2	Lymphoid	rest	3.37 x 10-103	-0.199865	0.862757
AC012494.1	Lymphoid	rest	6.22 x 10-103	-0.132667	0.862286
PRKG1	Lymphoid	rest	7.08 x 10-103	-0.147097	0.862181
GPC5	Lymphoid	rest	8.99 x 10-103	-0.128808	0.861993
NPAS3	Lymphoid	rest	2.45 x 10-102	-0.133466	0.861222
AC073114.1	Lymphoid	rest	2.91 x 10-102	-0.146988	0.861085
EPHA6	Lymphoid	rest	7.42 x 10-102	-0.138554	0.860361
AC016687.3	Lymphoid	rest	7.53 x 10-102	-0.177617	0.860344
PARD3	Lymphoid	rest	9.84 x 10-102	-0.123613	0.860134
GRIA1	Lymphoid	rest	1.56 x 10-101	-0.167243	0.859773
THSD7A	Lymphoid	rest	1.79 x 10-101	-0.183509	0.859664
RASAL2	Lymphoid	rest	2.41 x 10-101	-0.161663	0.859425
AC016766.1	Lymphoid	rest	5.74 x 10-101	-0.134946	0.858747
CTNNA3	Lymphoid	rest	5.74 x 10-101	-0.120874	0.858742
AC106729.1	Lymphoid	rest	7.70 x 10-101	-0.173025	0.85851
LINC01515	Lymphoid	rest	7.90 x 10-101	-0.179257	0.858485
LAMA2	Lymphoid	rest	1.21 x 10-100	-0.131365	0.858148
SPOCK1	Lymphoid	rest	2.38 x 10-100	-0.155432	0.857622
LINC00457	Lymphoid	rest	5.46 x 10-100	-0.154721	0.856976
AC079760.1	Lymphoid	rest	6.27 x 10-100	-0.191762	0.856864
LRRTM4	Lymphoid	rest	7.53 x 10-100	-0.12673	0.856717
LINC01320	Lymphoid	rest	7.98 x 10-100	-0.105629	0.856667
AC067956.1	Lymphoid	rest	8.49 x 10-100	-0.167405	0.856615
KCNMB2	Lymphoid	rest	1.18 x 10-99	-0.131055	0.856352
CADM2	Lymphoid	rest	2.56 x 10-99	-0.127049	0.855748
ANGPT1	Lymphoid	rest	3.35 x 10-99	-0.18275	0.855536
LINC02306	Lymphoid	rest	3.91 x 10-99	-0.15687	0.855409
FAT3	Lymphoid	rest	4.65 x 10-99	-0.135265	0.85527
TTC28	Lymphoid	rest	6.92 x 10-99	-0.11597	0.854956
GRID2	Lymphoid	rest	1.69 x 10-98	-0.128248	0.854253
PRKD1	Lymphoid	rest	1.95 x 10-98	-0.169728	0.854139
THSD7B	Lymphoid	rest	2.43 x 10-98	-0.134029	0.853956
AC060765.2	Lymphoid	rest	3.98 x 10-98	-0.122652	0.853569
LINC01483	Lymphoid	rest	4.63 x 10-98	-0.14557	0.853445
AC090578.1	Lymphoid	rest	8.51 x 10-98	-0.180523	0.852959
LINC02506	Lymphoid	rest	9.76 x 10-98	-0.183641	0.852848
SOX5	Lymphoid	rest	9.81 x 10-98	-0.126715	0.852837
LINC02331	Lymphoid	rest	9.81 x 10-98	-0.182604	0.852834
KCNIP4	Lymphoid	rest	1.36 x 10-97	-0.129287	0.852572
LINC01500	Lymphoid	rest	3.32 x 10-97	-0.109748	0.851869
RANBP17	Lymphoid	rest	4.73 x 10-97	-0.163395	0.851587
PSD3	Lymphoid	rest	9.06 x 10-97	-0.123429	0.851067
LINC01592	Lymphoid	rest	1.34 x 10-96	-0.170023	0.850753
SLC8A1-AS1	Lymphoid	rest	1.74 x 10-96	-0.133967	0.850546
FBXL7	Lymphoid	rest	2.41 x 10-96	-0.145305	0.850284
AC117834.2	Lymphoid	rest	5.31 x 10-96	-0.228656	0.849656
AC007389.1	Lymphoid	rest	5.90 x 10-96	-0.101726	0.849568
AC113414.1	Lymphoid	rest	1.02 x 10-95	-0.115479	0.849126
NBEA	Lymphoid	rest	3.45 x 10-95	-0.166622	0.848155
AC093898.1	Lymphoid	rest	3.53 x 10-95	-0.137148	0.848133
AL096854.1	Lymphoid	rest	3.74 x 10-95	-0.171472	0.848084
GPC6	Lymphoid	rest	5.01 x 10-95	-0.122773	0.847847
AL807761.4	Lymphoid	rest	8.74 x 10-95	-0.18073	0.847402
KCNT2	Lymphoid	rest	1.86 x 10-94	-0.179309	0.846796
AC092131.1	Lymphoid	rest	2.48 x 10-94	-0.165955	0.846557
MAPK10	Lymphoid	rest	2.53 x 10-94	-0.130641	0.846538
MIR99AHG	Lymphoid	rest	2.71 x 10-94	-0.111537	0.846478
AC012560.2	Lymphoid	rest	3.90 x 10-94	-0.121638	0.846186
SYT1	Lymphoid	rest	4.64 x 10-94	-0.149083	0.846043
AC092422.1	Lymphoid	rest	7.53 x 10-94	-0.155196	0.845648
ANO3	Lymphoid	rest	1.07 x 10-93	-0.141594	0.84536
CDK14	Lymphoid	rest	1.07 x 10-93	-0.153539	0.845355
LINC00276	Lymphoid	rest	1.36 x 10-93	-0.132926	0.845156
LINC02163	Lymphoid	rest	1.36 x 10-93	-0.155793	0.845152
AP005262.2	Lymphoid	rest	1.49 x 10-93	-0.150206	0.84508
CNTNAP4	Lymphoid	rest	1.87 x 10-93	-0.154359	0.844892
ANK2	Lymphoid	rest	2.02 x 10-93	-0.115259	0.844828
CCSER1	Lymphoid	rest	3.33 x 10-93	-0.125882	0.844422
HS6ST3	Lymphoid	rest	8.48 x 10-93	-0.136922	0.843667
AC009055.1	Lymphoid	rest	8.84 x 10-93	-0.164232	0.84363
PTPRG	Lymphoid	rest	1.08 x 10-92	-0.115205	0.843463
AL033504.1	Lymphoid	rest	2.71 x 10-92	-0.133312	0.842716
AC060809.1	Lymphoid	rest	3.29 x 10-92	-0.135299	0.842558
NRXN1	Lymphoid	rest	3.63 x 10-92	-0.127901	0.842474
LINC01470	Lymphoid	rest	4.86 x 10-92	-0.143135	0.842235
CSMD3	Lymphoid	rest	7.90 x 10-92	-0.131505	0.841839
AL033530.1	Lymphoid	rest	8.51 x 10-92	-0.165043	0.841775
KIAA1217	Lymphoid	rest	9.66 x 10-92	-0.106611	0.841669
AGBL4	Lymphoid	rest	1.86 x 10-91	-0.110626	0.841133
AC037486.1	Lymphoid	rest	2.33 x 10-91	-0.171306	0.840947
AC132803.1	Lymphoid	rest	3.37 x 10-91	-0.162587	0.840642
CDH12	Lymphoid	rest	4.30 x 10-91	-0.112409	0.840441
LINC02141	Lymphoid	rest	5.47 x 10-91	-0.180076	0.840242
AGBL1	Lymphoid	rest	6.74 x 10-91	-0.111389	0.840069
LINC00907	Lymphoid	rest	1.82 x 10-90	-0.137091	0.839251
MLIP	Lymphoid	rest	3.13 x 10-90	-0.14185	0.838804
ARHGAP32	Lymphoid	rest	7.62 x 10-90	-0.174162	0.838076
LINC02055	Lymphoid	rest	1.14 x 10-89	-0.118413	0.837739
LDLRAD3	Lymphoid	rest	1.34 x 10-89	-0.139807	0.837604
CNTLN	Lymphoid	rest	2.39 x 10-89	-0.154629	0.837128
LINC02307	Lymphoid	rest	3.68 x 10-89	-0.151295	0.836772
WDFY4	Lymphoid	rest	3.75 x 10-89	-0.131897	0.836754
CLSTN2	Lymphoid	rest	3.97 x 10-89	-0.146469	0.836703
ADGRL4	Lymphoid	rest	4.44 x 10-89	-0.153768	0.836608
AC098588.3	Lymphoid	rest	6.60 x 10-89	-0.135445	0.836279
LINC00378	Lymphoid	rest	1.42 x 10-88	-0.137666	0.835644
AUTS2	Lymphoid	rest	2.43 x 10-88	-0.106633	0.8352
AC005909.2	Lymphoid	rest	3.42 x 10-88	-0.158367	0.834912
STK32B	Lymphoid	rest	3.45 x 10-88	-0.12166	0.834901
LINC02438	Lymphoid	rest	4.20 x 10-88	-0.156499	0.834735
AC008415.1	Lymphoid	rest	6.83 x 10-88	-0.128216	0.83433
AP003066.1	Lymphoid	rest	1.13 x 10-87	-0.154625	0.833909
LINC01924	Lymphoid	rest	1.40 x 10-87	-0.134352	0.833731
AL355612.1	Lymphoid	rest	1.40 x 10-87	-0.158313	0.833728
AC079772.1	Lymphoid	rest	1.50 x 10-87	-0.178456	0.833666
AC091078.1	Lymphoid	rest	1.92 x 10-87	-0.113073	0.833456
AC124854.1	Lymphoid	rest	3.04 x 10-87	-0.163783	0.833072
DOCK4	Lymphoid	rest	4.84 x 10-87	-0.13958	0.832679
AC018680.1	Lymphoid	rest	8.16 x 10-87	-0.145155	0.832238
PTPRQ	Lymphoid	rest	8.62 x 10-87	-0.168447	0.832189
LYPLAL1-DT	Lymphoid	rest	9.81 x 10-87	-0.212902	0.832078
GRIN2B	Lymphoid	rest	1.25 x 10-86	-0.117261	0.831871
LINC01331	Lymphoid	rest	1.35 x 10-86	-0.110231	0.831803
AC016822.1	Lymphoid	rest	1.54 x 10-86	-0.150737	0.831692
LINC01473	Lymphoid	rest	3.04 x 10-86	-0.111768	0.831113
AC009975.1	Lymphoid	rest	3.89 x 10-86	-0.12384	0.830905
LINC01376	Lymphoid	rest	4.14 x 10-86	-0.136334	0.83085
AC114316.1	Lymphoid	rest	4.96 x 10-86	-0.14893	0.830696
UBE2E2	Lymphoid	rest	7.25 x 10-86	-0.158881	0.830373
LINC02484	Lymphoid	rest	1.21 x 10-85	-0.166947	0.829944
SGCZ	Lymphoid	rest	2.12 x 10-85	-0.107948	0.829467
NRG3	Lymphoid	rest	2.65 x 10-85	-0.115452	0.829278
AC002429.2	Lymphoid	rest	2.75 x 10-85	-0.162064	0.829243
AC113137.1	Lymphoid	rest	4.49 x 10-85	-0.146195	0.828826
AC068633.1	Lymphoid	rest	4.53 x 10-85	-0.122687	0.828817
C8orf34	Lymphoid	rest	5.96 x 10-85	-0.160574	0.82858
FOXP2	Lymphoid	rest	8.14 x 10-85	-0.164262	0.828314
AC015687.1	Lymphoid	rest	1.15 x 10-84	-0.129925	0.828016
AC004594.1	Lymphoid	rest	1.15 x 10-84	-0.206625	0.828012
STPG2	Lymphoid	rest	1.25 x 10-84	-0.119768	0.827941
SNTG1	Lymphoid	rest	2.19 x 10-84	-0.119529	0.827465
AC098588.2	Lymphoid	rest	2.33 x 10-84	-0.11212	0.827409
AL356807.1	Lymphoid	rest	3.64 x 10-84	-0.16352	0.82703
AC008163.1	Lymphoid	rest	3.72 x 10-84	-0.176451	0.827009
AL161716.1	Lymphoid	rest	6.01 x 10-84	-0.16209	0.826595
CCDC102B	Lymphoid	rest	6.32 x 10-84	-0.135187	0.826551
AC093817.2	Lymphoid	rest	6.42 x 10-84	-0.149007	0.826535
SPAG16	Lymphoid	rest	9.07 x 10-84	-0.110826	0.826236
UNC13C	Lymphoid	rest	1.66 x 10-83	-0.128134	0.825719
ASTN1	Lymphoid	rest	1.91 x 10-83	-0.147063	0.825597
AC004870.4	Lymphoid	rest	2.31 x 10-83	-0.158995	0.825434
COL21A1	Lymphoid	rest	2.71 x 10-83	-0.160406	0.82529
LINC02241	Lymphoid	rest	3.03 x 10-83	-0.158901	0.825195
AL590807.1	Lymphoid	rest	3.76 x 10-83	-0.145809	0.825008
AC002069.2	Lymphoid	rest	4.23 x 10-83	-0.148351	0.824905
ALDH1A1	Lymphoid	rest	5.55 x 10-83	-0.176974	0.824669
THSD4	Lymphoid	rest	5.66 x 10-83	-0.101567	0.824649
AC006305.2	Lymphoid	rest	1.03 x 10-82	-0.160468	0.824129
ADGRL2	Lymphoid	rest	1.10 x 10-82	-0.14812	0.824072
ERBB4	Lymphoid	rest	1.18 x 10-82	-0.122763	0.82401
SPATA17	Lymphoid	rest	1.66 x 10-82	-0.137737	0.823714
TSHZ2	Lymphoid	rest	1.66 x 10-82	-0.104023	0.823708
AC090403.1	Lymphoid	rest	2.32 x 10-82	-0.153933	0.823421
AC092598.1	Lymphoid	rest	2.43 x 10-82	-0.160572	0.823379
AC079380.1	Lymphoid	rest	2.48 x 10-82	-0.192982	0.823359
LINC01695	Lymphoid	rest	2.74 x 10-82	-0.178223	0.823273
KCNMB2-AS1	Lymphoid	rest	3.19 x 10-82	-0.131838	0.823135
UGGT2	Lymphoid	rest	4.12 x 10-82	-0.180115	0.822914
AL356534.1	Lymphoid	rest	4.30 x 10-82	-0.151017	0.822876
AC092100.1	Lymphoid	rest	6.18 x 10-82	-0.11086	0.822563
MDGA2	Lymphoid	rest	6.65 x 10-82	-0.122846	0.822497
AC010974.2	Lymphoid	rest	6.69 x 10-82	-0.163452	0.822489
LINC02296	Lymphoid	rest	7.69 x 10-82	-0.161028	0.822365
ARHGAP24	Lymphoid	rest	8.19 x 10-82	-0.131861	0.822309
LINC01950	Lymphoid	rest	9.80 x 10-82	-0.149986	0.822149
C6	Lymphoid	rest	1.07 x 10-81	-0.194199	0.82207
BX284613.2	Lymphoid	rest	1.54 x 10-81	-0.129772	0.821754
AL162725.2	Lymphoid	rest	2.48 x 10-81	-0.11983	0.82134
AC023034.1	Lymphoid	rest	2.72 x 10-81	-0.156911	0.821256
LINC00595	Lymphoid	rest	2.76 x 10-81	-0.11602	0.821243
ERC2	Lymphoid	rest	2.85 x 10-81	-0.106503	0.821213
SLC25A21	Lymphoid	rest	3.82 x 10-81	-0.126933	0.820959
TMEM108	Lymphoid	rest	4.89 x 10-81	-0.146641	0.820743
LINC02355	Lymphoid	rest	9.22 x 10-81	-0.192496	0.820194
AC010196.1	Lymphoid	rest	1.02 x 10-80	-0.17211	0.820103
AC117457.1	Lymphoid	rest	1.12 x 10-80	-0.13162	0.820021
AC091096.1	Lymphoid	rest	1.21 x 10-80	-0.164051	0.819954
DPH6-DT	Lymphoid	rest	1.50 x 10-80	-0.139952	0.819763
EFCAB6	Lymphoid	rest	2.01 x 10-80	-0.111981	0.819508
AL033523.1	Lymphoid	rest	3.18 x 10-80	-0.124724	0.819107
LINGO2	Lymphoid	rest	3.21 x 10-80	-0.120728	0.819096
CLEC2D	Lymphoid	rest	3.39 x 10-80	-0.329556	0.819046
CNTN3	Lymphoid	rest	3.76 x 10-80	-0.148772	0.818954
SEMA6D	Lymphoid	rest	3.90 x 10-80	-0.139258	0.818921
AC015574.1	Lymphoid	rest	4.34 x 10-80	-0.1552	0.818826
GRIK1	Lymphoid	rest	1.09 x 10-79	-0.115727	0.818023
EPHA3	Lymphoid	rest	1.26 x 10-79	-0.149598	0.817898
PPP1R9A	Lymphoid	rest	5.76 x 10-79	-0.16893	0.816571
CARD18	Lymphoid	rest	7.30 x 10-79	-0.105204	0.816359
AL359237.1	Lymphoid	rest	9.24 x 10-79	-0.156555	0.816151
SRGAP1	Lymphoid	rest	1.25 x 10-78	-0.104981	0.81588
AC093772.2	Lymphoid	rest	1.38 x 10-78	-0.208517	0.815792
DIO2-AS1	Lymphoid	rest	2.53 x 10-78	-0.133734	0.815258
AC077690.1	Lymphoid	rest	2.64 x 10-78	-0.152108	0.81522
CYP7B1	Lymphoid	rest	3.90 x 10-78	-0.188539	0.814874
AC104041.1	Lymphoid	rest	4.32 x 10-78	-0.11132	0.814777
LINC02008	Lymphoid	rest	5.39 x 10-78	-0.131561	0.81458
GULP1	Lymphoid	rest	6.56 x 10-78	-0.193673	0.814403
KCNAB1	Lymphoid	rest	7.14 x 10-78	-0.103523	0.814327
AC016687.2	Lymphoid	rest	9.82 x 10-78	-0.184914	0.814044
AC007563.2	Lymphoid	rest	1.40 x 10-77	-0.122842	0.813725
PXDNL	Lymphoid	rest	2.74 x 10-77	-0.104409	0.813135
AL157886.1	Lymphoid	rest	2.76 x 10-77	-0.110122	0.813125
AL136441.1	Lymphoid	rest	2.81 x 10-77	-0.135141	0.813107
AL049775.2	Lymphoid	rest	3.40 x 10-77	-0.152408	0.812937
LINC02770	Lymphoid	rest	3.64 x 10-77	-0.153286	0.812872
COL25A1	Lymphoid	rest	3.93 x 10-77	-0.127842	0.812801
NAV2	Lymphoid	rest	4.22 x 10-77	-0.102221	0.812736
SPATA16	Lymphoid	rest	4.40 x 10-77	-0.143503	0.812696
MIR100HG	Lymphoid	rest	4.81 x 10-77	-0.114887	0.812614
DYNC2H1	Lymphoid	rest	5.63 x 10-77	-0.114746	0.812472
ADAMTSL3	Lymphoid	rest	6.51 x 10-77	-0.129332	0.812342
AC079163.2	Lymphoid	rest	7.34 x 10-77	-0.159775	0.812233
LINC02267	Lymphoid	rest	8.17 x 10-77	-0.132321	0.812136
AL583808.1	Lymphoid	rest	1.64 x 10-76	-0.164173	0.811518
CNTNAP5	Lymphoid	rest	1.64 x 10-76	-0.104249	0.811518
CNTN4	Lymphoid	rest	2.33 x 10-76	-0.102181	0.811198
AC027613.1	Lymphoid	rest	2.74 x 10-76	-0.128711	0.811053
LINC02755	Lymphoid	rest	3.89 x 10-76	-0.129028	0.810739
LINC01755	Lymphoid	rest	8.16 x 10-76	-0.215584	0.810073
AC106894.1	Lymphoid	rest	8.16 x 10-76	-0.156139	0.810072
LINC00535	Lymphoid	rest	1.42 x 10-75	-0.112366	0.809573
SLC26A7	Lymphoid	rest	1.90 x 10-75	-0.166576	0.809314
TRDN	Lymphoid	rest	2.19 x 10-75	-0.138561	0.809186
AC104574.2	Lymphoid	rest	2.21 x 10-75	-0.11803	0.809173
MROH2B	Lymphoid	rest	2.73 x 10-75	-0.204878	0.808983
LINC02742	Lymphoid	rest	3.07 x 10-75	-0.149388	0.808874
CSRNP3	Lymphoid	rest	3.32 x 10-75	-0.150929	0.808802
AL390800.1	Lymphoid	rest	3.85 x 10-75	-0.150084	0.808668
LINC01725	Lymphoid	rest	6.05 x 10-75	-0.141267	0.808257
AL590814.2	Lymphoid	rest	1.08 x 10-74	-0.166227	0.807732
LINC01088	Lymphoid	rest	1.18 x 10-74	-0.130502	0.807653
AC093916.1	Lymphoid	rest	1.34 x 10-74	-0.115298	0.807532
KCNB2	Lymphoid	rest	1.81 x 10-74	-0.141639	0.807265
AC090015.1	Lymphoid	rest	2.27 x 10-74	-0.119678	0.807056
AC124290.1	Lymphoid	rest	2.72 x 10-74	-0.131513	0.806893
AP000676.5	Lymphoid	rest	4.50 x 10-74	-0.15598	0.806437
TRPM3	Lymphoid	rest	6.30 x 10-74	-0.105467	0.80613
AC090679.2	Lymphoid	rest	1.07 x 10-73	-0.187599	0.805647
AC119674.1	Lymphoid	rest	1.08 x 10-73	-0.129433	0.805635
CAVIN2-AS1	Lymphoid	rest	1.55 x 10-73	-0.157865	0.805302
AL049828.1	Lymphoid	rest	2.68 x 10-73	-0.111624	0.804802
SEMA3E	Lymphoid	rest	2.89 x 10-73	-0.153341	0.804734
AKAP6	Lymphoid	rest	4.84 x 10-73	-0.10908	0.804259
AL133372.2	Lymphoid	rest	5.89 x 10-73	-0.133921	0.804072
PDE1A	Lymphoid	rest	5.99 x 10-73	-0.130647	0.804056
AC068286.2	Lymphoid	rest	8.02 x 10-73	-0.114058	0.803786
OTOGL	Lymphoid	rest	9.28 x 10-73	-0.128602	0.803651
WDFY3	Lymphoid	rest	1.58 x 10-72	-0.141261	0.803165
AC087633.2	Lymphoid	rest	1.65 x 10-72	-0.138934	0.803126
NREP-AS1	Lymphoid	rest	1.69 x 10-72	-0.186356	0.803095
AC008571.2	Lymphoid	rest	2.22 x 10-72	-0.133255	0.802847
LDB2	Lymphoid	rest	2.32 x 10-72	-0.1042	0.802807
AL136119.1	Lymphoid	rest	6.48 x 10-72	-0.14385	0.801856
AC097515.1	Lymphoid	rest	7.62 x 10-72	-0.166394	0.801705
FREM1	Lymphoid	rest	8.03 x 10-72	-0.133537	0.801653
CDC42BPA	Lymphoid	rest	1.07 x 10-71	-0.127902	0.801392
SLC8A1	Lymphoid	rest	1.56 x 10-71	-0.131169	0.801043
LINC02149	Lymphoid	rest	1.73 x 10-71	-0.173266	0.800944
MMP16	Lymphoid	rest	2.25 x 10-71	-0.166257	0.8007
AC104051.1	Lymphoid	rest	2.81 x 10-71	-0.14903	0.800495
AC011586.2	Lymphoid	rest	3.07 x 10-71	-0.114125	0.800411
AL109930.1	Lymphoid	rest	6.00 x 10-71	-0.108852	0.799789
LINC01931	Lymphoid	rest	6.53 x 10-71	-0.1689	0.79971
CPED1	Lymphoid	rest	6.67 x 10-71	-0.140365	0.799688
PCLO	Lymphoid	rest	7.53 x 10-71	-0.146855	0.799574
XIRP2	Lymphoid	rest	1.20 x 10-70	-0.130043	0.799137
PTCHD4	Lymphoid	rest	1.31 x 10-70	-0.160327	0.799061
AC092138.2	Lymphoid	rest	1.73 x 10-70	-0.198493	0.798795
AC009271.1	Lymphoid	rest	2.02 x 10-70	-0.15828	0.798648
AC004160.1	Lymphoid	rest	2.42 x 10-70	-0.127585	0.798479
PAPPA2	Lymphoid	rest	2.95 x 10-70	-0.125525	0.798294
DISC1FP1	Lymphoid	rest	2.96 x 10-70	-0.112059	0.798288
AC099792.1	Lymphoid	rest	3.55 x 10-70	-0.140273	0.79812
AC018697.1	Lymphoid	rest	3.91 x 10-70	-0.120751	0.798028
LINC01416	Lymphoid	rest	4.02 x 10-70	-0.164872	0.798
CCDC178	Lymphoid	rest	4.38 x 10-70	-0.129273	0.797917
CD28	Lymphoid	rest	7.27 x 10-70	-0.290112	0.797445
ITGA9	Lymphoid	rest	1.02 x 10-69	-0.130611	0.797129
USH2A	Lymphoid	rest	1.33 x 10-69	-0.104538	0.796874
LINC00343	Lymphoid	rest	1.64 x 10-69	-0.178196	0.796676
KCNMA1	Lymphoid	rest	2.88 x 10-69	-0.102494	0.796149
SHISA6	Lymphoid	rest	3.23 x 10-69	-0.127151	0.796039
AL442163.1	Lymphoid	rest	3.45 x 10-69	-0.132704	0.795974
AC106799.2	Lymphoid	rest	3.88 x 10-69	-0.102609	0.795862
AL118523.1	Lymphoid	rest	5.92 x 10-69	-0.221628	0.795463
AC097522.2	Lymphoid	rest	6.92 x 10-69	-0.118615	0.795315
AC097511.1	Lymphoid	rest	7.63 x 10-69	-0.167879	0.795222
BBOX1-AS1	Lymphoid	rest	1.22 x 10-68	-0.15513	0.794773
ANKFN1	Lymphoid	rest	1.33 x 10-68	-0.10519	0.794689
LINC02464	Lymphoid	rest	1.38 x 10-68	-0.176447	0.794654
AC092078.2	Lymphoid	rest	1.90 x 10-68	-0.125906	0.794355
LINC02336	Lymphoid	rest	3.93 x 10-68	-0.127675	0.793668
AL136372.2	Lymphoid	rest	4.77 x 10-68	-0.176824	0.793481
AL353595.1	Lymphoid	rest	5.64 x 10-68	-0.13136	0.793323
ABCA13	Lymphoid	rest	9.09 x 10-68	-0.105912	0.79287
POT1-AS1	Lymphoid	rest	1.10 x 10-67	-0.114212	0.792685
SAMD5	Lymphoid	rest	1.17 x 10-67	-0.141281	0.792623
AC138305.1	Lymphoid	rest	1.19 x 10-67	-0.13859	0.792608
LHFPL6	Lymphoid	rest	1.23 x 10-67	-0.119402	0.792575
TEAD1	Lymphoid	rest	1.41 x 10-67	-0.13361	0.792436
LINC01622	Lymphoid	rest	1.42 x 10-67	-0.1113	0.792425
AC010967.1	Lymphoid	rest	1.79 x 10-67	-0.138576	0.792208
ADAMTS12	Lymphoid	rest	1.99 x 10-67	-0.117045	0.792102
SEMA5A	Lymphoid	rest	2.03 x 10-67	-0.122539	0.792085
C9orf92	Lymphoid	rest	2.52 x 10-67	-0.102943	0.791871
LINC00992	Lymphoid	rest	2.64 x 10-67	-0.181939	0.791824
LINC01917	Lymphoid	rest	2.80 x 10-67	-0.185987	0.791766
LNCAROD	Lymphoid	rest	4.09 x 10-67	-0.124966	0.791407
PREX2	Lymphoid	rest	6.20 x 10-67	-0.157516	0.791009
ADAMTS3	Lymphoid	rest	6.45 x 10-67	-0.145395	0.790969
SEMA4D	Lymphoid	rest	1.01 x 10-66	-0.141746	0.79054
AL136114.1	Lymphoid	rest	1.39 x 10-66	-0.112412	0.790233
AP005203.1	Lymphoid	rest	1.55 x 10-66	-0.133751	0.790127
AL079338.1	Lymphoid	rest	1.77 x 10-66	-0.157098	0.790002
AC091607.2	Lymphoid	rest	1.90 x 10-66	-0.10596	0.789931
AP005209.1	Lymphoid	rest	2.21 x 10-66	-0.145043	0.789782
LINC01937	Lymphoid	rest	2.41 x 10-66	-0.108026	0.789697
CSMD2	Lymphoid	rest	2.54 x 10-66	-0.102121	0.789645
FPGT-TNNI3K	Lymphoid	rest	2.70 x 10-66	-0.115632	0.789584
LARGE-AS1	Lymphoid	rest	2.77 x 10-66	-0.164166	0.78956
COLEC10	Lymphoid	rest	3.35 x 10-66	-0.180639	0.789378
TNNI3K	Lymphoid	rest	3.43 x 10-66	-0.118573	0.789353
C5orf17	Lymphoid	rest	3.99 x 10-66	-0.139707	0.789202
AL445623.2	Lymphoid	rest	4.13 x 10-66	-0.137714	0.789169
AC106798.1	Lymphoid	rest	4.35 x 10-66	-0.119417	0.789118
MROH9	Lymphoid	rest	4.67 x 10-66	-0.167113	0.789046
ARHGAP42	Lymphoid	rest	4.71 x 10-66	-0.146943	0.789037
LINC02227	Lymphoid	rest	5.13 x 10-66	-0.180757	0.788953
AC011752.1	Lymphoid	rest	5.31 x 10-66	-0.13869	0.788917
AC009081.2	Lymphoid	rest	7.08 x 10-66	-0.149093	0.788637
AC009262.1	Lymphoid	rest	8.94 x 10-66	-0.1882	0.788412
LINC02542	Lymphoid	rest	1.05 x 10-65	-0.113994	0.788255
AC004870.2	Lymphoid	rest	1.49 x 10-65	-0.183882	0.787922
RERGL	Lymphoid	rest	1.83 x 10-65	-0.123489	0.787721
SGIP1	Lymphoid	rest	1.86 x 10-65	-0.138138	0.787704
DNAH14	Lymphoid	rest	2.17 x 10-65	-0.118925	0.787552
NKAIN2	Lymphoid	rest	2.38 x 10-65	-0.113491	0.787464
LINC02588	Lymphoid	rest	2.70 x 10-65	-0.175617	0.787342
ANKRD7	Lymphoid	rest	3.22 x 10-65	-0.128886	0.78717
CNTN6	Lymphoid	rest	3.82 x 10-65	-0.115592	0.787003
AC009975.2	Lymphoid	rest	4.16 x 10-65	-0.132976	0.786918
AC034154.1	Lymphoid	rest	5.96 x 10-65	-0.126661	0.786571
AF279873.3	Lymphoid	rest	6.80 x 10-65	-0.103757	0.786441
PRELID2	Lymphoid	rest	7.91 x 10-65	-0.1075	0.786293
LINC00871	Lymphoid	rest	7.96 x 10-65	-0.122421	0.786286
ENOX1	Lymphoid	rest	8.06 x 10-65	-0.111574	0.786272
AC011294.1	Lymphoid	rest	9.36 x 10-65	-0.176756	0.786126
AC006525.1	Lymphoid	rest	1.12 x 10-64	-0.115067	0.785951
SEC16B	Lymphoid	rest	3.90 x 10-64	-0.157038	0.784736
AC117453.1	Lymphoid	rest	4.27 x 10-64	-0.110412	0.784648
AC068413.1	Lymphoid	rest	4.64 x 10-64	-0.131915	0.784565
DGKI	Lymphoid	rest	5.42 x 10-64	-0.111176	0.784409
PDZRN4	Lymphoid	rest	5.59 x 10-64	-0.148539	0.784378
CPNE4	Lymphoid	rest	6.16 x 10-64	-0.106461	0.784281
AP002989.1	Lymphoid	rest	6.82 x 10-64	-0.142136	0.784179
TYR	Lymphoid	rest	9.43 x 10-64	-0.181291	0.783859
AC004862.1	Lymphoid	rest	9.48 x 10-64	-0.183864	0.783853
SLC7A14-AS1	Lymphoid	rest	1.12 x 10-63	-0.107321	0.783684
DNAH7	Lymphoid	rest	1.30 x 10-63	-0.113823	0.783539
AC112770.1	Lymphoid	rest	1.31 x 10-63	-0.171772	0.783535
PKN2-AS1	Lymphoid	rest	3.22 x 10-63	-0.103939	0.782653
LINC01609	Lymphoid	rest	3.23 x 10-63	-0.1549	0.782647
GNG12-AS1	Lymphoid	rest	4.27 x 10-63	-0.141766	0.782374
LINC01748	Lymphoid	rest	5.95 x 10-63	-0.16914	0.782044
NOX4	Lymphoid	rest	6.47 x 10-63	-0.181877	0.781961
DIO2	Lymphoid	rest	6.66 x 10-63	-0.13111	0.781929
GNA14	Lymphoid	rest	9.93 x 10-63	-0.116459	0.781534
ANO2	Lymphoid	rest	1.68 x 10-62	-0.102525	0.781013
ADGRB3	Lymphoid	rest	1.69 x 10-62	-0.113124	0.781005
MUC19	Lymphoid	rest	2.59 x 10-62	-0.153726	0.780581
AL353784.1	Lymphoid	rest	4.38 x 10-62	-0.148406	0.78006
UNC5D	Lymphoid	rest	4.75 x 10-62	-0.102596	0.779979
AC073475.1	Lymphoid	rest	5.26 x 10-62	-0.118635	0.779876
LINC00351	Lymphoid	rest	5.46 x 10-62	-0.144692	0.779838
AC093607.1	Lymphoid	rest	8.25 x 10-62	-0.137989	0.779427
NREP	Lymphoid	rest	9.20 x 10-62	-0.14093	0.779318
TRABD2B	Lymphoid	rest	1.13 x 10-61	-0.128381	0.779115
LINC00587	Lymphoid	rest	1.15 x 10-61	-0.154293	0.779094
ZNF462	Lymphoid	rest	1.36 x 10-61	-0.140324	0.778928
AC007091.1	Lymphoid	rest	1.80 x 10-61	-0.136638	0.778649
AC104248.1	Lymphoid	rest	1.89 x 10-61	-0.136529	0.778596
KCNH7	Lymphoid	rest	2.44 x 10-61	-0.119871	0.778343
AP000829.1	Lymphoid	rest	3.41 x 10-61	-0.125505	0.77801
MEF2C-AS1	Lymphoid	rest	3.56 x 10-61	-0.130684	0.777963
LINC00616	Lymphoid	rest	3.58 x 10-61	-0.125743	0.777956
CCDC148	Lymphoid	rest	4.34 x 10-61	-0.12315	0.777764
AC011029.1	Lymphoid	rest	6.61 x 10-61	-0.163772	0.777345
AC092691.1	Lymphoid	rest	1.14 x 10-60	-0.137535	0.776801
AC012355.1	Lymphoid	rest	1.43 x 10-60	-0.149	0.77657
ITK	Lymphoid	rest	1.50 x 10-60	-0.177073	0.776522
GRIK2	Lymphoid	rest	1.62 x 10-60	-0.114331	0.776445
SULF1	Lymphoid	rest	1.75 x 10-60	-0.119363	0.776363
AL360015.1	Lymphoid	rest	1.84 x 10-60	-0.176389	0.776317
EGFEM1P	Lymphoid	rest	2.17 x 10-60	-0.129301	0.776146
AC012668.3	Lymphoid	rest	2.26 x 10-60	-0.130567	0.776105
LINC02253	Lymphoid	rest	2.83 x 10-60	-0.125628	0.775878
AP001599.1	Lymphoid	rest	3.27 x 10-60	-0.181299	0.775733
NEBL	Lymphoid	rest	4.13 x 10-60	-0.108052	0.775496
AC012593.1	Lymphoid	rest	5.86 x 10-60	-0.113766	0.775143
AC093298.2	Lymphoid	rest	6.49 x 10-60	-0.163099	0.775036
NDST4	Lymphoid	rest	6.80 x 10-60	-0.125888	0.774987
GUCY1A2	Lymphoid	rest	7.15 x 10-60	-0.156306	0.774937
AP001605.1	Lymphoid	rest	7.16 x 10-60	-0.169259	0.774932
AL512452.1	Lymphoid	rest	8.26 x 10-60	-0.128262	0.774782
FRAS1	Lymphoid	rest	8.26 x 10-60	-0.123925	0.774782
AC027288.3	Lymphoid	rest	9.66 x 10-60	-0.12035	0.774624
LINC02465	Lymphoid	rest	1.21 x 10-59	-0.13883	0.774393
LINC02301	Lymphoid	rest	1.38 x 10-59	-0.165913	0.774256
AL139231.1	Lymphoid	rest	1.44 x 10-59	-0.168144	0.774214
UNC13B	Lymphoid	rest	1.78 x 10-59	-0.10799	0.773992
AL353613.1	Lymphoid	rest	2.05 x 10-59	-0.160881	0.773848
AC022325.2	Lymphoid	rest	2.09 x 10-59	-0.144271	0.773829
AL158064.1	Lymphoid	rest	2.17 x 10-59	-0.151926	0.773787
AC068759.1	Lymphoid	rest	2.53 x 10-59	-0.131537	0.773631
CYYR1-AS1	Lymphoid	rest	2.57 x 10-59	-0.130937	0.773615
ABCA9	Lymphoid	rest	2.95 x 10-59	-0.158056	0.773472
AC090348.1	Lymphoid	rest	4.36 x 10-59	-0.154193	0.773076
LINC01098	Lymphoid	rest	4.46 x 10-59	-0.110909	0.773052
SPTLC3	Lymphoid	rest	4.98 x 10-59	-0.140549	0.772936
SAMD12-AS1	Lymphoid	rest	7.02 x 10-59	-0.137459	0.772585
PTN	Lymphoid	rest	7.14 x 10-59	-0.154175	0.772566
AC099671.1	Lymphoid	rest	9.19 x 10-59	-0.173263	0.77231
SLC44A5	Lymphoid	rest	1.03 x 10-58	-0.120724	0.772195
HBE1	Lymphoid	rest	1.05 x 10-58	-0.12368	0.772175
CNGB3	Lymphoid	rest	1.20 x 10-58	-0.124611	0.772035
ROR1	Lymphoid	rest	1.39 x 10-58	-0.131277	0.771887
TFPI	Lymphoid	rest	1.50 x 10-58	-0.152894	0.771805
ARHGEF11	Lymphoid	rest	1.63 x 10-58	-0.113609	0.771719
BRINP3	Lymphoid	rest	2.36 x 10-58	-0.123053	0.771341
AC124254.2	Lymphoid	rest	3.09 x 10-58	-0.11211	0.771062
AF130417.1	Lymphoid	rest	3.18 x 10-58	-0.169893	0.77103
AC116634.1	Lymphoid	rest	5.07 x 10-58	-0.156792	0.770552
BBOX1	Lymphoid	rest	1.20 x 10-57	-0.176785	0.769667
AL135878.1	Lymphoid	rest	1.30 x 10-57	-0.106518	0.769579
AC012405.1	Lymphoid	rest	1.69 x 10-57	-0.129174	0.769306
AC080079.2	Lymphoid	rest	1.70 x 10-57	-0.152696	0.769301
LNX1	Lymphoid	rest	1.75 x 10-57	-0.10654	0.76927
L3MBTL4	Lymphoid	rest	1.79 x 10-57	-0.104911	0.769244
AC115100.1	Lymphoid	rest	2.02 x 10-57	-0.149786	0.769117
LINC01239	Lymphoid	rest	2.16 x 10-57	-0.141588	0.769047
KIF6	Lymphoid	rest	2.37 x 10-57	-0.104896	0.76895
LRFN5	Lymphoid	rest	2.68 x 10-57	-0.148963	0.768822
MAP2	Lymphoid	rest	3.20 x 10-57	-0.124306	0.768637
ABCA9-AS1	Lymphoid	rest	3.32 x 10-57	-0.141427	0.768597
AC091912.3	Lymphoid	rest	3.36 x 10-57	-0.124592	0.768584
ATP10B	Lymphoid	rest	4.28 x 10-57	-0.110643	0.768329
AC009623.1	Lymphoid	rest	5.08 x 10-57	-0.145046	0.768148
TMPRSS15	Lymphoid	rest	5.28 x 10-57	-0.126107	0.768108
LINC01340	Lymphoid	rest	5.97 x 10-57	-0.128706	0.767979
HBG2	Lymphoid	rest	7.32 x 10-57	-0.120148	0.767767
LINC02756	Lymphoid	rest	9.15 x 10-57	-0.181653	0.767534
AC015631.1	Lymphoid	rest	1.04 x 10-56	-0.137822	0.767402
GAREM1	Lymphoid	rest	1.33 x 10-56	-0.116845	0.767147
AC107223.1	Lymphoid	rest	1.45 x 10-56	-0.105839	0.767057
RALYL	Lymphoid	rest	1.73 x 10-56	-0.111733	0.766868
AC091946.1	Lymphoid	rest	1.83 x 10-56	-0.147014	0.766808
LINC01179	Lymphoid	rest	2.07 x 10-56	-0.165013	0.766679
MPDZ	Lymphoid	rest	2.43 x 10-56	-0.176316	0.766512
AC090709.1	Lymphoid	rest	2.59 x 10-56	-0.180049	0.766445
LINC01608	Lymphoid	rest	2.90 x 10-56	-0.153785	0.766325
LINC00971	Lymphoid	rest	3.44 x 10-56	-0.123468	0.766147
AC084740.1	Lymphoid	rest	1.16 x 10-55	-0.128378	0.76488
AL135818.1	Lymphoid	rest	1.24 x 10-55	-0.341781	0.764803
AC022655.1	Lymphoid	rest	1.27 x 10-55	-0.150222	0.764781
AP001021.3	Lymphoid	rest	2.03 x 10-55	-0.118326	0.764288
AC025470.2	Lymphoid	rest	2.29 x 10-55	-0.124421	0.764165
AP003464.1	Lymphoid	rest	2.55 x 10-55	-0.121327	0.764048
CGNL1	Lymphoid	rest	2.59 x 10-55	-0.130918	0.764029
TMTC1	Lymphoid	rest	2.89 x 10-55	-0.136148	0.763911
FRMD6-AS2	Lymphoid	rest	3.25 x 10-55	-0.110262	0.763789
ADAM12	Lymphoid	rest	3.40 x 10-55	-0.103813	0.763741
AC105094.2	Lymphoid	rest	4.09 x 10-55	-0.125903	0.763543
ARHGEF26-AS1	Lymphoid	rest	4.56 x 10-55	-0.135913	0.763426
GTF2A1L	Lymphoid	rest	4.68 x 10-55	-0.133139	0.763397
CRYZL2P-SEC16B	Lymphoid	rest	5.58 x 10-55	-0.135241	0.763212
AL445426.1	Lymphoid	rest	5.73 x 10-55	-0.126972	0.763183
GPR39	Lymphoid	rest	1.11 x 10-54	-0.109594	0.76248
THRB	Lymphoid	rest	1.21 x 10-54	-0.129586	0.762387
LINC02377	Lymphoid	rest	1.49 x 10-54	-0.132061	0.76217
LINC02653	Lymphoid	rest	1.85 x 10-54	-0.136264	0.76194
AC119868.2	Lymphoid	rest	2.00 x 10-54	-0.126538	0.761855
AC128707.1	Lymphoid	rest	2.34 x 10-54	-0.146059	0.761687
AC079160.1	Lymphoid	rest	2.56 x 10-54	-0.101296	0.761589
GHR	Lymphoid	rest	2.57 x 10-54	-0.138747	0.761583
AL133257.1	Lymphoid	rest	5.39 x 10-54	-0.16866	0.760798
SLC25A48	Lymphoid	rest	5.66 x 10-54	-0.106359	0.760744
LINC02046	Lymphoid	rest	5.69 x 10-54	-0.155303	0.760738
TMEFF2	Lymphoid	rest	5.89 x 10-54	-0.141151	0.7607
AC119674.2	Lymphoid	rest	6.56 x 10-54	-0.112498	0.760585
LINC01378	Lymphoid	rest	6.91 x 10-54	-0.117401	0.760528
AC007317.1	Lymphoid	rest	6.92 x 10-54	-0.158109	0.760524
FGF14	Lymphoid	rest	7.26 x 10-54	-0.105719	0.760473
AL050403.2	Lymphoid	rest	7.34 x 10-54	-0.155015	0.760459
ARHGAP28	Lymphoid	rest	1.28 x 10-53	-0.119932	0.759859
TMEM232	Lymphoid	rest	1.59 x 10-53	-0.101525	0.759628
AC110614.1	Lymphoid	rest	1.69 x 10-53	-0.101813	0.759564
RP1	Lymphoid	rest	2.01 x 10-53	-0.10228	0.759378
AC005699.1	Lymphoid	rest	2.04 x 10-53	-0.117285	0.759363
PPFIA2	Lymphoid	rest	2.87 x 10-53	-0.118138	0.758994
AC109349.1	Lymphoid	rest	6.94 x 10-53	-0.162433	0.758043
AC005323.2	Lymphoid	rest	7.16 x 10-53	-0.107591	0.758007
LINC02864	Lymphoid	rest	7.30 x 10-53	-0.132648	0.757986
AC073968.2	Lymphoid	rest	7.87 x 10-53	-0.133368	0.757904
AC090365.1	Lymphoid	rest	8.51 x 10-53	-0.144619	0.75782
CRPPA	Lymphoid	rest	9.27 x 10-53	-0.123114	0.757726
AC019330.1	Lymphoid	rest	1.37 x 10-52	-0.123029	0.757307
AF123462.1	Lymphoid	rest	1.38 x 10-52	-0.178751	0.757291
PLCZ1	Lymphoid	rest	1.63 x 10-52	-0.183461	0.757111
STAC	Lymphoid	rest	2.40 x 10-52	-0.166741	0.756695
LY86-AS1	Lymphoid	rest	2.42 x 10-52	-0.107804	0.756683
MIR2052HG	Lymphoid	rest	2.60 x 10-52	-0.126713	0.756606
AC022031.2	Lymphoid	rest	3.14 x 10-52	-0.148346	0.756399
TTC29	Lymphoid	rest	3.31 x 10-52	-0.121107	0.756339
KCNU1	Lymphoid	rest	3.38 x 10-52	-0.130072	0.756314
LINC01414	Lymphoid	rest	3.82 x 10-52	-0.102603	0.756182
LINC01182	Lymphoid	rest	4.46 x 10-52	-0.110608	0.756012
LINC00923	Lymphoid	rest	4.90 x 10-52	-0.111894	0.755909
SPOCK3	Lymphoid	rest	5.02 x 10-52	-0.109043	0.755881
AC116362.2	Lymphoid	rest	7.14 x 10-52	-0.150963	0.755497
RBMS3-AS3	Lymphoid	rest	8.35 x 10-52	-0.127957	0.755324
LINC00989	Lymphoid	rest	9.12 x 10-52	-0.147774	0.755226
LINC01919	Lymphoid	rest	1.05 x 10-51	-0.172263	0.755067
CLDN18	Lymphoid	rest	1.17 x 10-51	-0.157933	0.75495
ZNF385B	Lymphoid	rest	1.40 x 10-51	-0.127122	0.754756
KCNS3	Lymphoid	rest	1.43 x 10-51	-0.129285	0.754732
AC114964.2	Lymphoid	rest	1.53 x 10-51	-0.1735	0.75466
KLRC4-KLRK1	Lymphoid	rest	2.98 x 10-51	-0.296319	0.75393
LINC02172	Lymphoid	rest	3.45 x 10-51	-0.174662	0.753767
AC099788.1	Lymphoid	rest	3.64 x 10-51	-0.138739	0.753708
AC023905.1	Lymphoid	rest	4.31 x 10-51	-0.185562	0.753521
LINC02284	Lymphoid	rest	4.38 x 10-51	-0.120603	0.753503
C3orf67	Lymphoid	rest	5.04 x 10-51	-0.101098	0.753348
AC104117.3	Lymphoid	rest	6.18 x 10-51	-0.11933	0.753122
CARM1P1	Lymphoid	rest	6.30 x 10-51	-0.125836	0.7531
PLA2G4A	Lymphoid	rest	6.69 x 10-51	-0.133965	0.753032
LINC00383	Lymphoid	rest	7.28 x 10-51	-0.154504	0.752939
AC060765.1	Lymphoid	rest	7.93 x 10-51	-0.14011	0.752846
TRAF1	Lymphoid	rest	8.87 x 10-51	-0.279084	0.752721
GABRB2	Lymphoid	rest	9.07 x 10-51	-0.160815	0.752695
MSRB3	Lymphoid	rest	1.07 x 10-50	-0.154028	0.752511
PKNOX2	Lymphoid	rest	1.21 x 10-50	-0.102427	0.752377
AC092958.1	Lymphoid	rest	1.41 x 10-50	-0.161823	0.752205
AC016152.1	Lymphoid	rest	1.52 x 10-50	-0.124769	0.752121
LRRC52-AS1	Lymphoid	rest	2.06 x 10-50	-0.142357	0.751788
AC069228.1	Lymphoid	rest	2.07 x 10-50	-0.141176	0.751784
TECRL	Lymphoid	rest	2.24 x 10-50	-0.141637	0.751695
LINC01324	Lymphoid	rest	3.16 x 10-50	-0.143627	0.751316
GRIA4	Lymphoid	rest	3.46 x 10-50	-0.116094	0.751214
PCA3	Lymphoid	rest	3.56 x 10-50	-0.101416	0.751183
GLRA3	Lymphoid	rest	3.88 x 10-50	-0.123421	0.751088
AL356010.2	Lymphoid	rest	5.02 x 10-50	-0.110479	0.7508
AC121154.1	Lymphoid	rest	5.05 x 10-50	-0.163541	0.750793
CDH8	Lymphoid	rest	6.24 x 10-50	-0.120594	0.750557
LINC02466	Lymphoid	rest	6.92 x 10-50	-0.132197	0.750442
PDE3A	Lymphoid	rest	7.43 x 10-50	-0.123519	0.75036
LYPLAL1-AS1	Lymphoid	rest	7.84 x 10-50	-0.17961	0.7503
AC004830.2	Lymphoid	rest	8.35 x 10-50	-0.104986	0.750229
CAP2	Lymphoid	rest	8.71 x 10-50	-0.10934	0.750182
HS3ST5	Lymphoid	rest	9.34 x 10-50	-0.148202	0.750103
DTNA	Lymphoid	rest	9.38 x 10-50	-0.121488	0.750098
TRPC6	Lymphoid	rest	1.02 x 10-49	-0.117405	0.750002
NAA11	Lymphoid	rest	1.04 x 10-49	-0.134754	0.749986
AC090630.1	Lymphoid	rest	1.08 x 10-49	-0.144162	0.74994
PCDH7	Lymphoid	rest	1.16 x 10-49	-0.131409	0.749857
TLL1	Lymphoid	rest	1.18 x 10-49	-0.155113	0.749838
AC097480.1	Lymphoid	rest	1.37 x 10-49	-0.142062	0.749668
AP001596.1	Lymphoid	rest	1.43 x 10-49	-0.144896	0.749619
ICOS	Lymphoid	rest	1.48 x 10-49	-0.267512	0.749583
AC090531.1	Lymphoid	rest	1.63 x 10-49	-0.175498	0.749471
AL161941.1	Lymphoid	rest	1.70 x 10-49	-0.132619	0.749424
LINC01099	Lymphoid	rest	2.37 x 10-49	-0.113067	0.749051
AC021134.1	Lymphoid	rest	2.86 x 10-49	-0.114341	0.74884
TAFA2	Lymphoid	rest	3.35 x 10-49	-0.11222	0.748661
CPS1	Lymphoid	rest	3.45 x 10-49	-0.111832	0.748627
F13A1	Lymphoid	rest	3.63 x 10-49	-0.123023	0.74857
LINC01060	Lymphoid	rest	4.26 x 10-49	-0.103177	0.74839
SORCS3	Lymphoid	rest	4.55 x 10-49	-0.10149	0.748314
LINC01787	Lymphoid	rest	5.09 x 10-49	-0.142693	0.748187
IQCJ	Lymphoid	rest	5.50 x 10-49	-0.103549	0.748099
AC025465.1	Lymphoid	rest	5.95 x 10-49	-0.162616	0.748008
TFEC	Lymphoid	rest	6.48 x 10-49	-0.119836	0.747912
CASC6	Lymphoid	rest	1.03 x 10-48	-0.153484	0.747389
SLC7A11-AS1	Lymphoid	rest	1.04 x 10-48	-0.125784	0.747382
LINC02462	Lymphoid	rest	1.18 x 10-48	-0.126021	0.747237
PLCH1	Lymphoid	rest	1.24 x 10-48	-0.108245	0.747175
LINC02161	Lymphoid	rest	1.53 x 10-48	-0.143738	0.746938
PAK5	Lymphoid	rest	1.56 x 10-48	-0.10651	0.746914
LINC00639	Lymphoid	rest	1.65 x 10-48	-0.109977	0.746851
GNGT1	Lymphoid	rest	1.90 x 10-48	-0.131758	0.746694
AC010148.1	Lymphoid	rest	2.28 x 10-48	-0.115089	0.746489
AC087883.2	Lymphoid	rest	2.30 x 10-48	-0.136125	0.746478
HDAC2-AS2	Lymphoid	rest	2.30 x 10-48	-0.124846	0.746476
AC016042.1	Lymphoid	rest	2.51 x 10-48	-0.163369	0.746378
AL353072.2	Lymphoid	rest	2.74 x 10-48	-0.131817	0.746277
GNAI1	Lymphoid	rest	3.02 x 10-48	-0.112693	0.746168
OSMR-AS1	Lymphoid	rest	3.05 x 10-48	-0.115203	0.746156
AADACL2-AS1	Lymphoid	rest	3.36 x 10-48	-0.106906	0.746046
AC012322.1	Lymphoid	rest	3.37 x 10-48	-0.145136	0.746041
AC009387.1	Lymphoid	rest	3.58 x 10-48	-0.165752	0.74597
CHODL	Lymphoid	rest	3.61 x 10-48	-0.10668	0.74596
PDGFC	Lymphoid	rest	3.96 x 10-48	-0.140303	0.745858
LINC02607	Lymphoid	rest	5.79 x 10-48	-0.113904	0.745424
CNOT2-DT	Lymphoid	rest	7.23 x 10-48	-0.103111	0.745173
OR51B5	Lymphoid	rest	7.26 x 10-48	-0.118803	0.745167
AL133538.1	Lymphoid	rest	8.68 x 10-48	-0.107816	0.744965
KIAA1549L	Lymphoid	rest	8.96 x 10-48	-0.106501	0.744928
PKHD1	Lymphoid	rest	9.67 x 10-48	-0.101289	0.744841
KHDRBS3	Lymphoid	rest	9.75 x 10-48	-0.119605	0.74483
CASC17	Lymphoid	rest	1.04 x 10-47	-0.132195	0.744752
LINC02315	Lymphoid	rest	1.47 x 10-47	-0.132353	0.744362
PDGFD	Lymphoid	rest	1.67 x 10-47	-0.127294	0.744215
CSNKA2IP	Lymphoid	rest	1.81 x 10-47	-0.137847	0.744126
LINC01905	Lymphoid	rest	2.08 x 10-47	-0.141581	0.743963
ZNF804A	Lymphoid	rest	2.25 x 10-47	-0.13673	0.743874
AL138799.4	Lymphoid	rest	2.32 x 10-47	-0.160406	0.74384
AP001993.1	Lymphoid	rest	2.43 x 10-47	-0.106702	0.743786
AC073365.1	Lymphoid	rest	2.75 x 10-47	-0.122759	0.743642
ADAMTS16	Lymphoid	rest	2.95 x 10-47	-0.10265	0.743559
LINC02005	Lymphoid	rest	3.64 x 10-47	-0.142402	0.74332
AC066613.2	Lymphoid	rest	4.44 x 10-47	-0.122298	0.74309
ITGA9-AS1	Lymphoid	rest	6.48 x 10-47	-0.126659	0.742659
LINC02334	Lymphoid	rest	8.79 x 10-47	-0.128955	0.742303
STK32A	Lymphoid	rest	1.11 x 10-46	-0.128299	0.742031
AC091576.1	Lymphoid	rest	1.39 x 10-46	-0.119163	0.741779
AC048352.1	Lymphoid	rest	1.43 x 10-46	-0.113949	0.741742
FAM13C	Lymphoid	rest	1.51 x 10-46	-0.145587	0.741677
AC114930.1	Lymphoid	rest	1.58 x 10-46	-0.127908	0.741628
LINC01197	Lymphoid	rest	1.66 x 10-46	-0.134939	0.741565
ATP13A5	Lymphoid	rest	1.73 x 10-46	-0.132621	0.741519
RNF180	Lymphoid	rest	1.73 x 10-46	-0.140968	0.741514
MEI4	Lymphoid	rest	1.82 x 10-46	-0.109018	0.741458
AC097521.1	Lymphoid	rest	1.96 x 10-46	-0.13851	0.741371
RMST	Lymphoid	rest	2.13 x 10-46	-0.125417	0.741273
SLC5A12	Lymphoid	rest	2.77 x 10-46	-0.191751	0.740969
SLC35F4	Lymphoid	rest	2.83 x 10-46	-0.110751	0.740942
LINC02254	Lymphoid	rest	2.87 x 10-46	-0.113799	0.740927
LINC02715	Lymphoid	rest	3.24 x 10-46	-0.155774	0.740787
SLC30A10	Lymphoid	rest	4.01 x 10-46	-0.132481	0.740539
HMGCLL1	Lymphoid	rest	5.20 x 10-46	-0.154126	0.74024
AF130359.1	Lymphoid	rest	5.49 x 10-46	-0.165168	0.740176
LINC00844	Lymphoid	rest	5.72 x 10-46	-0.162037	0.740127
AC096555.1	Lymphoid	rest	6.08 x 10-46	-0.13459	0.740057
LINC00879	Lymphoid	rest	6.60 x 10-46	-0.116113	0.739961
PPP1R1C	Lymphoid	rest	7.35 x 10-46	-0.115847	0.739837
KCTD16	Lymphoid	rest	8.15 x 10-46	-0.101588	0.739717
MACROD2-IT1	Lymphoid	rest	8.16 x 10-46	-0.157129	0.739715
SPATA6	Lymphoid	rest	9.22 x 10-46	-0.132958	0.739573
AC087473.1	Lymphoid	rest	1.13 x 10-45	-0.12991	0.739332
GFRA1	Lymphoid	rest	1.49 x 10-45	-0.122095	0.739012
AL159156.1	Lymphoid	rest	1.54 x 10-45	-0.127339	0.738976
CCDC149	Lymphoid	rest	1.75 x 10-45	-0.118899	0.738823
NCAM1	Lymphoid	rest	2.14 x 10-45	-0.111807	0.738589
AC044893.1	Lymphoid	rest	2.81 x 10-45	-0.123191	0.738274
AC007744.1	Lymphoid	rest	3.58 x 10-45	-0.158226	0.737988
SLC66A1L	Lymphoid	rest	4.33 x 10-45	-0.130009	0.737768
AC106744.1	Lymphoid	rest	5.62 x 10-45	-0.119245	0.737461
PTPN3	Lymphoid	rest	6.13 x 10-45	-0.122175	0.737359
IKZF2	Lymphoid	rest	6.19 x 10-45	-0.202215	0.737347
AC074237.1	Lymphoid	rest	6.33 x 10-45	-0.147727	0.73732
LINC00159	Lymphoid	rest	6.64 x 10-45	-0.121591	0.737262
AL354809.1	Lymphoid	rest	6.71 x 10-45	-0.103426	0.73725
AC010609.1	Lymphoid	rest	6.82 x 10-45	-0.213882	0.737229
AC129807.1	Lymphoid	rest	7.02 x 10-45	-0.128527	0.737193
AC073071.1	Lymphoid	rest	7.54 x 10-45	-0.160112	0.73711
MME	Lymphoid	rest	1.02 x 10-44	-0.147521	0.736752
MUSK	Lymphoid	rest	1.19 x 10-44	-0.124389	0.736574
LINC01242	Lymphoid	rest	1.29 x 10-44	-0.124469	0.736479
DMBT1	Lymphoid	rest	1.63 x 10-44	-0.125603	0.736203
DAOA-AS1	Lymphoid	rest	1.67 x 10-44	-0.174901	0.736175
AC244502.1	Lymphoid	rest	2.20 x 10-44	-0.173253	0.73585
CHSY3	Lymphoid	rest	2.49 x 10-44	-0.156428	0.735706
AC073325.1	Lymphoid	rest	2.84 x 10-44	-0.144536	0.735548
SLC27A6	Lymphoid	rest	3.00 x 10-44	-0.109682	0.735484
CCDC85A	Lymphoid	rest	4.07 x 10-44	-0.164917	0.735121
LINC02472	Lymphoid	rest	4.90 x 10-44	-0.155352	0.734901
KLHL1	Lymphoid	rest	6.81 x 10-44	-0.100721	0.734513
ADAMTS9-AS2	Lymphoid	rest	7.23 x 10-44	-0.117418	0.734441
AC117944.1	Lymphoid	rest	7.41 x 10-44	-0.155631	0.734409
AL132633.1	Lymphoid	rest	7.71 x 10-44	-0.143006	0.734362
AL035670.1	Lymphoid	rest	7.72 x 10-44	-0.129076	0.73436
AC009264.1	Lymphoid	rest	1.26 x 10-43	-0.102837	0.733772
SLC14A2-AS1	Lymphoid	rest	1.43 x 10-43	-0.162481	0.733622
RNF150	Lymphoid	rest	1.51 x 10-43	-0.124505	0.733558
TRIQK	Lymphoid	rest	1.64 x 10-43	-0.17084	0.733461
RBMS3-AS2	Lymphoid	rest	1.92 x 10-43	-0.126141	0.733274
LINC02492	Lymphoid	rest	1.99 x 10-43	-0.113196	0.733226
LINC01241	Lymphoid	rest	2.78 x 10-43	-0.149469	0.73283
AC113167.1	Lymphoid	rest	2.79 x 10-43	-0.163279	0.732824
FSHR	Lymphoid	rest	2.82 x 10-43	-0.109806	0.732813
KLRD1	Lymphoid	rest	3.19 x 10-43	-0.14733	0.732667
AC008591.1	Lymphoid	rest	3.88 x 10-43	-0.136664	0.732432
ADAMTS19	Lymphoid	rest	4.42 x 10-43	-0.150301	0.732276
AC005208.1	Lymphoid	rest	4.66 x 10-43	-0.113823	0.732212
FBN2	Lymphoid	rest	4.85 x 10-43	-0.116907	0.732163
KCNH5	Lymphoid	rest	4.87 x 10-43	-0.113708	0.732157
C3orf67-AS1	Lymphoid	rest	4.98 x 10-43	-0.100855	0.73213
ADGRL3-AS1	Lymphoid	rest	6.70 x 10-43	-0.14287	0.731773
PPARGC1A	Lymphoid	rest	6.83 x 10-43	-0.113302	0.73175
TBC1D9	Lymphoid	rest	7.12 x 10-43	-0.138347	0.731698
AC005165.1	Lymphoid	rest	7.17 x 10-43	-0.121734	0.731688
AC009478.1	Lymphoid	rest	7.38 x 10-43	-0.127518	0.731653
AC010230.1	Lymphoid	rest	7.54 x 10-43	-0.115223	0.731627
AC140168.1	Lymphoid	rest	8.13 x 10-43	-0.16184	0.731536
AL359094.1	Lymphoid	rest	8.94 x 10-43	-0.1086	0.73142
AC087379.1	Lymphoid	rest	9.23 x 10-43	-0.16702	0.731382
LINC00326	Lymphoid	rest	1.22 x 10-42	-0.112248	0.731043
SLC15A5	Lymphoid	rest	1.36 x 10-42	-0.146877	0.73092
AC073091.3	Lymphoid	rest	1.43 x 10-42	-0.107135	0.730858
LRRIQ1	Lymphoid	rest	1.45 x 10-42	-0.118774	0.730841
AL354994.1	Lymphoid	rest	1.53 x 10-42	-0.152785	0.730773
C1orf87	Lymphoid	rest	1.73 x 10-42	-0.147847	0.730623
SNCAIP	Lymphoid	rest	1.87 x 10-42	-0.162794	0.730528
LINC01387	Lymphoid	rest	1.92 x 10-42	-0.135399	0.7305
AC087636.1	Lymphoid	rest	1.93 x 10-42	-0.128857	0.730491
AC068985.2	Lymphoid	rest	2.12 x 10-42	-0.159583	0.730377
LINC01804	Lymphoid	rest	2.33 x 10-42	-0.116199	0.730262
LINC02309	Lymphoid	rest	2.41 x 10-42	-0.157857	0.730218
AL591463.1	Lymphoid	rest	2.47 x 10-42	-0.144326	0.730189
ABCA6	Lymphoid	rest	2.92 x 10-42	-0.140343	0.729984
LINC00687	Lymphoid	rest	3.00 x 10-42	-0.138828	0.729952
LRRTM3	Lymphoid	rest	4.36 x 10-42	-0.13615	0.729499
LINC02505	Lymphoid	rest	4.59 x 10-42	-0.12662	0.729436
CDH17	Lymphoid	rest	4.92 x 10-42	-0.120392	0.72935
TRPC4	Lymphoid	rest	5.03 x 10-42	-0.126642	0.729323
WWC2	Lymphoid	rest	6.70 x 10-42	-0.100479	0.728975
STARD4-AS1	Lymphoid	rest	8.93 x 10-42	-0.109622	0.728626
NYAP2	Lymphoid	rest	9.76 x 10-42	-0.101913	0.728516
LAMB4	Lymphoid	rest	9.83 x 10-42	-0.102682	0.728506
ADAMTS18	Lymphoid	rest	1.01 x 10-41	-0.125184	0.728469
ITGA8	Lymphoid	rest	1.07 x 10-41	-0.105126	0.728405
AC108721.2	Lymphoid	rest	1.30 x 10-41	-0.126118	0.728161
AC021723.2	Lymphoid	rest	1.33 x 10-41	-0.128768	0.728135
AF117829.1	Lymphoid	rest	1.65 x 10-41	-0.12168	0.727869
KCNK2	Lymphoid	rest	1.88 x 10-41	-0.127278	0.727713
PPP1R3A	Lymphoid	rest	2.39 x 10-41	-0.119114	0.727416
FIGN	Lymphoid	rest	2.66 x 10-41	-0.118736	0.727286
MGST1	Lymphoid	rest	2.68 x 10-41	-0.105879	0.727278
STPG2-AS1	Lymphoid	rest	2.84 x 10-41	-0.121894	0.727202
AC008588.1	Lymphoid	rest	3.11 x 10-41	-0.141371	0.727091
AL139379.1	Lymphoid	rest	3.12 x 10-41	-0.107561	0.727087
RAI14	Lymphoid	rest	3.18 x 10-41	-0.111265	0.72706
UBE2U	Lymphoid	rest	3.84 x 10-41	-0.144183	0.726827
ACSS3	Lymphoid	rest	4.64 x 10-41	-0.12714	0.726595
LRTM1	Lymphoid	rest	4.96 x 10-41	-0.153347	0.726511
AC107973.1	Lymphoid	rest	5.56 x 10-41	-0.128156	0.72637
FGF14-IT1	Lymphoid	rest	6.11 x 10-41	-0.136332	0.726251
AL355390.2	Lymphoid	rest	6.44 x 10-41	-0.105558	0.726187
LINC01894	Lymphoid	rest	6.60 x 10-41	-0.143403	0.726156
AC026116.1	Lymphoid	rest	6.75 x 10-41	-0.161776	0.726127
LINC01876	Lymphoid	rest	6.76 x 10-41	-0.106375	0.726124
OVCH1	Lymphoid	rest	6.87 x 10-41	-0.126313	0.726103
LINC02327	Lymphoid	rest	6.88 x 10-41	-0.116672	0.726102
AC017037.5	Lymphoid	rest	7.93 x 10-41	-0.146245	0.725925
AC092957.1	Lymphoid	rest	8.34 x 10-41	-0.105612	0.725862
AC092155.1	Lymphoid	rest	9.15 x 10-41	-0.125748	0.725748
LINC02451	Lymphoid	rest	1.42 x 10-40	-0.154554	0.725201
EDIL3	Lymphoid	rest	1.54 x 10-40	-0.114722	0.7251
LINC01708	Lymphoid	rest	1.61 x 10-40	-0.113392	0.725044
ANP32AP1	Lymphoid	rest	1.66 x 10-40	-0.136366	0.72501
AC024581.1	Lymphoid	rest	1.71 x 10-40	-0.131673	0.724967
KCNJ15	Lymphoid	rest	1.76 x 10-40	-0.109303	0.724931
AC117461.1	Lymphoid	rest	1.85 x 10-40	-0.155861	0.724867
PTPN13	Lymphoid	rest	1.97 x 10-40	-0.123119	0.724791
TINAG	Lymphoid	rest	2.25 x 10-40	-0.141488	0.724626
AL161449.2	Lymphoid	rest	2.50 x 10-40	-0.150335	0.724496
AC079248.1	Lymphoid	rest	3.70 x 10-40	-0.15582	0.724008
LINC01339	Lymphoid	rest	3.94 x 10-40	-0.119062	0.723931
AC091212.1	Lymphoid	rest	4.10 x 10-40	-0.124332	0.723882
SLAMF1	Lymphoid	rest	4.24 x 10-40	-0.213992	0.723839
ABCA8	Lymphoid	rest	5.23 x 10-40	-0.122766	0.723576
AC073941.1	Lymphoid	rest	7.18 x 10-40	-0.132454	0.723182
WASF3	Lymphoid	rest	8.27 x 10-40	-0.143767	0.723005
TRDN-AS1	Lymphoid	rest	9.31 x 10-40	-0.130975	0.722857
AC093765.2	Lymphoid	rest	9.61 x 10-40	-0.121682	0.722817
AC025575.2	Lymphoid	rest	9.83 x 10-40	-0.152376	0.722788
AC091691.3	Lymphoid	rest	1.05 x 10-39	-0.147226	0.722706
AC093843.1	Lymphoid	rest	1.12 x 10-39	-0.140453	0.722625
SI	Lymphoid	rest	1.25 x 10-39	-0.14478	0.722491
CYP39A1	Lymphoid	rest	1.32 x 10-39	-0.129591	0.722416
LINC00348	Lymphoid	rest	1.35 x 10-39	-0.115265	0.722388
AC116049.2	Lymphoid	rest	1.47 x 10-39	-0.126105	0.722287
LINC01035	Lymphoid	rest	1.52 x 10-39	-0.112424	0.722241
SCN2A	Lymphoid	rest	1.66 x 10-39	-0.112572	0.722131
AL109838.1	Lymphoid	rest	1.72 x 10-39	-0.138555	0.722088
AP001109.1	Lymphoid	rest	1.98 x 10-39	-0.146283	0.721908
AC073082.1	Lymphoid	rest	2.12 x 10-39	-0.120596	0.721826
AL356413.1	Lymphoid	rest	2.60 x 10-39	-0.136417	0.721566
LINC02234	Lymphoid	rest	3.10 x 10-39	-0.138823	0.721348
AC026341.2	Lymphoid	rest	3.12 x 10-39	-0.134169	0.721335
AC018437.3	Lymphoid	rest	3.18 x 10-39	-0.129906	0.721311
LINC02748	Lymphoid	rest	4.32 x 10-39	-0.157598	0.720927
DOK5	Lymphoid	rest	4.68 x 10-39	-0.111434	0.720826
CORO1B	Lymphoid	rest	4.72 x 10-39	-0.277538	0.720815
TEK	Lymphoid	rest	5.14 x 10-39	-0.105281	0.720706
LINC01602	Lymphoid	rest	5.57 x 10-39	-0.103513	0.720605
AC097520.2	Lymphoid	rest	5.77 x 10-39	-0.137846	0.720559
CYP19A1	Lymphoid	rest	6.04 x 10-39	-0.119189	0.7205
PLA2R1	Lymphoid	rest	6.45 x 10-39	-0.125014	0.720416
SERPINB11	Lymphoid	rest	6.58 x 10-39	-0.135865	0.720391
LINC02109	Lymphoid	rest	8.19 x 10-39	-0.106317	0.720111
AC079052.1	Lymphoid	rest	8.64 x 10-39	-0.111844	0.720044
SHTN1	Lymphoid	rest	9.03 x 10-39	-0.107323	0.719987
LINC01491	Lymphoid	rest	9.42 x 10-39	-0.137717	0.719931
ADGRA3	Lymphoid	rest	9.73 x 10-39	-0.125204	0.71989
PTPRZ1	Lymphoid	rest	1.22 x 10-38	-0.12827	0.7196
AC013716.1	Lymphoid	rest	1.37 x 10-38	-0.125956	0.71945
AC079362.1	Lymphoid	rest	1.50 x 10-38	-0.133269	0.719339
IMPG1	Lymphoid	rest	1.52 x 10-38	-0.1235	0.719322
AL356737.2	Lymphoid	rest	1.74 x 10-38	-0.151982	0.719148
ASXL3	Lymphoid	rest	1.76 x 10-38	-0.149101	0.719133
VEPH1	Lymphoid	rest	1.78 x 10-38	-0.125822	0.719117
LINC01335	Lymphoid	rest	1.91 x 10-38	-0.135786	0.719027
LINC02226	Lymphoid	rest	3.46 x 10-38	-0.109411	0.718277
RAB3C	Lymphoid	rest	4.50 x 10-38	-0.106181	0.717937
CDH10	Lymphoid	rest	5.21 x 10-38	-0.102997	0.717751
EPHA5	Lymphoid	rest	6.40 x 10-38	-0.111622	0.71749
AC015908.6	Lymphoid	rest	7.66 x 10-38	-0.118775	0.717259
DACH1	Lymphoid	rest	8.49 x 10-38	-0.10808	0.717125
LINC02713	Lymphoid	rest	1.16 x 10-37	-0.145484	0.716722
AC017053.1	Lymphoid	rest	1.25 x 10-37	-0.121811	0.716623
LINC02428	Lymphoid	rest	1.53 x 10-37	-0.10749	0.716364
TSPAN11	Lymphoid	rest	1.72 x 10-37	-0.11162	0.716213
FCN1	Lymphoid	rest	1.98 x 10-37	-0.153028	0.716032
AC008056.1	Lymphoid	rest	2.18 x 10-37	-0.114554	0.715907
LINC01821	Lymphoid	rest	2.21 x 10-37	-0.104701	0.715889
AC093791.1	Lymphoid	rest	2.24 x 10-37	-0.155451	0.715874
CDH19	Lymphoid	rest	2.28 x 10-37	-0.13245	0.715849
MIR3976HG	Lymphoid	rest	2.42 x 10-37	-0.106207	0.715775
ZBBX	Lymphoid	rest	2.73 x 10-37	-0.125132	0.715614
AC115622.1	Lymphoid	rest	2.98 x 10-37	-0.117941	0.715503
STXBP6	Lymphoid	rest	3.26 x 10-37	-0.114262	0.715385
LINC01539	Lymphoid	rest	3.78 x 10-37	-0.148152	0.715197
ZCWPW2	Lymphoid	rest	4.05 x 10-37	-0.135941	0.715105
LINC01808	Lymphoid	rest	4.38 x 10-37	-0.160227	0.715003
AL583827.1	Lymphoid	rest	4.56 x 10-37	-0.115814	0.714951
KCNN2	Lymphoid	rest	5.79 x 10-37	-0.10816	0.714641
FYB2	Lymphoid	rest	6.22 x 10-37	-0.138077	0.714547
AC087379.2	Lymphoid	rest	6.72 x 10-37	-0.142787	0.714445
LINC00382	Lymphoid	rest	7.03 x 10-37	-0.154726	0.714388
BMPER	Lymphoid	rest	8.36 x 10-37	-0.110936	0.714162
AL049649.1	Lymphoid	rest	8.56 x 10-37	-0.149906	0.714131
TIGIT	Lymphoid	rest	1.01 x 10-36	-0.215027	0.71391
AC092353.2	Lymphoid	rest	1.16 x 10-36	-0.119877	0.713735
AC004936.1	Lymphoid	rest	1.23 x 10-36	-0.129045	0.71366
AL138701.2	Lymphoid	rest	1.28 x 10-36	-0.103821	0.713608
DYNC1I1	Lymphoid	rest	1.32 x 10-36	-0.100047	0.713559
AC009139.1	Lymphoid	rest	1.58 x 10-36	-0.135672	0.71333
AC004052.1	Lymphoid	rest	1.71 x 10-36	-0.115976	0.713229
CDH20	Lymphoid	rest	2.22 x 10-36	-0.10573	0.712888
AL133346.1	Lymphoid	rest	2.28 x 10-36	-0.136619	0.712849
LINC02516	Lymphoid	rest	2.36 x 10-36	-0.142444	0.712803
AC117386.2	Lymphoid	rest	2.50 x 10-36	-0.105458	0.712727
DSG1-AS1	Lymphoid	rest	2.52 x 10-36	-0.125735	0.712714
LINC02398	Lymphoid	rest	2.62 x 10-36	-0.123291	0.712663
ITGB6	Lymphoid	rest	2.62 x 10-36	-0.100217	0.712662
ADAM23	Lymphoid	rest	2.64 x 10-36	-0.117621	0.712655
AC019183.1	Lymphoid	rest	2.68 x 10-36	-0.130451	0.712635
AC017091.1	Lymphoid	rest	3.03 x 10-36	-0.128973	0.712473
ADAM29	Lymphoid	rest	3.18 x 10-36	-0.112173	0.712408
AC025887.2	Lymphoid	rest	3.26 x 10-36	-0.110761	0.712374
PCDH9-AS2	Lymphoid	rest	3.80 x 10-36	-0.129922	0.712173
SEMA3D	Lymphoid	rest	4.01 x 10-36	-0.14265	0.712103
OSBPL6	Lymphoid	rest	4.06 x 10-36	-0.108719	0.712086
ME1	Lymphoid	rest	4.13 x 10-36	-0.100288	0.712061
LINC01492	Lymphoid	rest	4.71 x 10-36	-0.102252	0.711889
AL391840.1	Lymphoid	rest	4.82 x 10-36	-0.114742	0.711856
HCN1	Lymphoid	rest	6.08 x 10-36	-0.104147	0.711553
C7	Lymphoid	rest	6.71 x 10-36	-0.116865	0.711422
AL354771.1	Lymphoid	rest	6.89 x 10-36	-0.134618	0.711385
WDR49	Lymphoid	rest	7.76 x 10-36	-0.113663	0.711227
AC010105.1	Lymphoid	rest	9.14 x 10-36	-0.110029	0.711012
KCNJ16	Lymphoid	rest	1.12 x 10-35	-0.105995	0.710746
AC011586.1	Lymphoid	rest	1.12 x 10-35	-0.145321	0.710738
LINC02326	Lymphoid	rest	1.17 x 10-35	-0.112162	0.710687
AIP	Lymphoid	rest	1.35 x 10-35	-0.253405	0.710493
AL049828.2	Lymphoid	rest	1.86 x 10-35	-0.144876	0.710068
SLIT2	Lymphoid	rest	2.33 x 10-35	-0.106118	0.709775
HGF	Lymphoid	rest	2.50 x 10-35	-0.134535	0.709678
CASC16	Lymphoid	rest	3.82 x 10-35	-0.129729	0.709115
WSCD2	Lymphoid	rest	4.29 x 10-35	-0.132493	0.708959
PROS1	Lymphoid	rest	4.49 x 10-35	-0.124072	0.708898
AL589863.2	Lymphoid	rest	4.90 x 10-35	-0.153742	0.708783
TARID	Lymphoid	rest	5.29 x 10-35	-0.10327	0.708681
AL357146.1	Lymphoid	rest	5.56 x 10-35	-0.109493	0.708612
AC096589.1	Lymphoid	rest	5.64 x 10-35	-0.129327	0.708594
AC068875.1	Lymphoid	rest	5.81 x 10-35	-0.130224	0.708553
AC022166.1	Lymphoid	rest	6.35 x 10-35	-0.110531	0.708433
AC099563.2	Lymphoid	rest	6.84 x 10-35	-0.159011	0.708333
AL450442.1	Lymphoid	rest	8.59 x 10-35	-0.124492	0.708029
LINC01899	Lymphoid	rest	9.84 x 10-35	-0.145279	0.707847
ROR1-AS1	Lymphoid	rest	1.04 x 10-34	-0.117029	0.707778
LINC02056	Lymphoid	rest	1.39 x 10-34	-0.106916	0.707384
BCHE	Lymphoid	rest	1.75 x 10-34	-0.151975	0.70707
ADGB	Lymphoid	rest	1.92 x 10-34	-0.108438	0.706946
FAP	Lymphoid	rest	2.03 x 10-34	-0.112182	0.706875
FRK	Lymphoid	rest	2.15 x 10-34	-0.115111	0.706796
LINC02238	Lymphoid	rest	2.15 x 10-34	-0.140444	0.706792
SCN3A	Lymphoid	rest	2.74 x 10-34	-0.130869	0.706467
AC080132.1	Lymphoid	rest	3.63 x 10-34	-0.101033	0.70609
LINC01445	Lymphoid	rest	3.68 x 10-34	-0.10676	0.706072
IL32	Lymphoid	rest	4.04 x 10-34	-0.230161	0.705944
AC099560.1	Lymphoid	rest	4.73 x 10-34	-0.105565	0.705727
LINC00440	Lymphoid	rest	4.96 x 10-34	-0.127126	0.705664
SNX7	Lymphoid	rest	5.08 x 10-34	-0.152958	0.70563
AL157392.2	Lymphoid	rest	5.21 x 10-34	-0.133565	0.705597
AC007656.1	Lymphoid	rest	5.88 x 10-34	-0.116381	0.705432
LINC01422	Lymphoid	rest	6.10 x 10-34	-0.109466	0.705382
AC021231.1	Lymphoid	rest	6.43 x 10-34	-0.111671	0.70531
AC114485.1	Lymphoid	rest	6.75 x 10-34	-0.117755	0.705243
AC107881.1	Lymphoid	rest	7.70 x 10-34	-0.126919	0.705065
AP000459.3	Lymphoid	rest	8.40 x 10-34	-0.134894	0.704947
GRM3	Lymphoid	rest	9.24 x 10-34	-0.111195	0.704818
EYA1	Lymphoid	rest	1.07 x 10-33	-0.105452	0.704616
AC025569.1	Lymphoid	rest	1.41 x 10-33	-0.110333	0.704247
MIR548A1HG	Lymphoid	rest	1.88 x 10-33	-0.110234	0.703851
AC073172.1	Lymphoid	rest	1.95 x 10-33	-0.123585	0.703799
AC020584.1	Lymphoid	rest	2.03 x 10-33	-0.111494	0.703743
AL358292.1	Lymphoid	rest	2.33 x 10-33	-0.147171	0.703556
FSIP2-AS1	Lymphoid	rest	2.71 x 10-33	-0.127142	0.703348
SYNPR-AS1	Lymphoid	rest	3.61 x 10-33	-0.109893	0.702953
LINC01428	Lymphoid	rest	4.36 x 10-33	-0.130179	0.702691
EPM2A	Lymphoid	rest	5.08 x 10-33	-0.107093	0.702482
AP003100.2	Lymphoid	rest	5.19 x 10-33	-0.117799	0.702451
AC132153.1	Lymphoid	rest	5.55 x 10-33	-0.130372	0.702358
PON3	Lymphoid	rest	7.27 x 10-33	-0.162615	0.701983
FGF12-AS1	Lymphoid	rest	9.61 x 10-33	-0.144178	0.701598
AC008170.1	Lymphoid	rest	9.97 x 10-33	-0.108291	0.701546
NPHP1	Lymphoid	rest	1.14 x 10-32	-0.116921	0.701365
AC068489.1	Lymphoid	rest	1.16 x 10-32	-0.12824	0.701342
SLC13A1	Lymphoid	rest	1.16 x 10-32	-0.135621	0.701334
LINC01846	Lymphoid	rest	1.23 x 10-32	-0.131064	0.70125
CD53	Lymphoid	rest	1.25 x 10-32	-0.198387	0.701232
LINC02231	Lymphoid	rest	1.40 x 10-32	-0.124783	0.701075
AC110058.1	Lymphoid	rest	1.52 x 10-32	-0.137827	0.700955
AL358134.1	Lymphoid	rest	1.73 x 10-32	-0.11957	0.700783
MLIP-AS1	Lymphoid	rest	2.23 x 10-32	-0.118455	0.700431
DIRC3-AS1	Lymphoid	rest	2.30 x 10-32	-0.109156	0.700382
EHD1	Lymphoid	rest	2.38 x 10-32	-0.181114	0.700335
CFH	Lymphoid	rest	2.76 x 10-32	-0.124421	0.70013
LINC02463	Lymphoid	rest	3.35 x 10-32	-0.109805	0.699861
AC004852.2	Lymphoid	rest	3.35 x 10-32	-0.121108	0.699859
LRRIQ3	Lymphoid	rest	3.35 x 10-32	-0.113405	0.699858
TSPAN8	Lymphoid	rest	3.49 x 10-32	-0.123362	0.6998
AC090796.1	Lymphoid	rest	3.74 x 10-32	-0.11315	0.699704
CTTNBP2	Lymphoid	rest	4.58 x 10-32	-0.131338	0.699425
GLRB	Lymphoid	rest	6.01 x 10-32	-0.149983	0.699045
ADCY8	Lymphoid	rest	6.14 x 10-32	-0.10578	0.699014
SCN7A	Lymphoid	rest	6.51 x 10-32	-0.101774	0.698933
NTNG1	Lymphoid	rest	6.61 x 10-32	-0.105775	0.69891
LINC02712	Lymphoid	rest	6.63 x 10-32	-0.145276	0.698906
MARK1	Lymphoid	rest	6.81 x 10-32	-0.14882	0.698868
TENT5A	Lymphoid	rest	7.11 x 10-32	-0.128424	0.698806
CHL1	Lymphoid	rest	7.16 x 10-32	-0.118155	0.698795
AC091906.1	Lymphoid	rest	8.37 x 10-32	-0.123105	0.698573
IGFN1	Lymphoid	rest	8.90 x 10-32	-0.102306	0.698488
AC022858.1	Lymphoid	rest	1.08 x 10-31	-0.146086	0.698216
LINC02840	Lymphoid	rest	1.38 x 10-31	-0.100628	0.697876
AC073050.1	Lymphoid	rest	1.44 x 10-31	-0.113604	0.697814
AL592402.1	Lymphoid	rest	1.45 x 10-31	-0.108794	0.697806
GNA14-AS1	Lymphoid	rest	1.46 x 10-31	-0.103908	0.697795
AC023511.3	Lymphoid	rest	1.52 x 10-31	-0.136852	0.697732
FSIP2	Lymphoid	rest	1.92 x 10-31	-0.152326	0.697405
LINC02540	Lymphoid	rest	2.07 x 10-31	-0.141795	0.697295
LINC02550	Lymphoid	rest	2.35 x 10-31	-0.111788	0.697116
SHC3	Lymphoid	rest	3.40 x 10-31	-0.106243	0.696597
LINC01446	Lymphoid	rest	3.78 x 10-31	-0.104501	0.696447
AC090371.2	Lymphoid	rest	3.79 x 10-31	-0.103255	0.696441
LINC01235	Lymphoid	rest	3.90 x 10-31	-0.124367	0.6964
AC096639.1	Lymphoid	rest	4.38 x 10-31	-0.125126	0.696235
LYPD6	Lymphoid	rest	5.60 x 10-31	-0.130613	0.695887
AC096589.2	Lymphoid	rest	5.74 x 10-31	-0.125382	0.69585
AL033381.1	Lymphoid	rest	6.35 x 10-31	-0.11993	0.695706
AL355672.1	Lymphoid	rest	6.45 x 10-31	-0.130892	0.695684
SIRLNT	Lymphoid	rest	7.27 x 10-31	-0.129569	0.695513
AC090572.3	Lymphoid	rest	7.69 x 10-31	-0.137782	0.695432
LINC02028	Lymphoid	rest	9.22 x 10-31	-0.123582	0.695174
AC122697.1	Lymphoid	rest	1.13 x 10-30	-0.125613	0.694879
AC006043.1	Lymphoid	rest	1.16 x 10-30	-0.140719	0.694851
HFM1	Lymphoid	rest	1.18 x 10-30	-0.126023	0.694812
SLCO2A1	Lymphoid	rest	1.27 x 10-30	-0.103836	0.694714
LINC02261	Lymphoid	rest	1.34 x 10-30	-0.140864	0.694637
PLCXD3	Lymphoid	rest	1.46 x 10-30	-0.109955	0.694514
LINC01752	Lymphoid	rest	1.61 x 10-30	-0.114183	0.69437
AC008250.1	Lymphoid	rest	1.78 x 10-30	-0.128352	0.694229
LIN7A	Lymphoid	rest	1.89 x 10-30	-0.138808	0.694139
CASQ2	Lymphoid	rest	2.04 x 10-30	-0.110877	0.694032
AC090791.1	Lymphoid	rest	2.62 x 10-30	-0.133157	0.693673
AP000561.1	Lymphoid	rest	3.36 x 10-30	-0.111744	0.693316
AC084114.1	Lymphoid	rest	3.88 x 10-30	-0.150047	0.693107
LINC01449	Lymphoid	rest	5.71 x 10-30	-0.130685	0.692548
AC008067.1	Lymphoid	rest	5.96 x 10-30	-0.134506	0.692486
AL713998.3	Lymphoid	rest	7.04 x 10-30	-0.106822	0.692246
COL11A1	Lymphoid	rest	7.24 x 10-30	-0.104325	0.692204
OSMR	Lymphoid	rest	8.11 x 10-30	-0.12713	0.692041
AL353052.1	Lymphoid	rest	1.01 x 10-29	-0.14165	0.691721
AC013762.1	Lymphoid	rest	1.01 x 10-29	-0.111188	0.691719
AC124290.2	Lymphoid	rest	1.02 x 10-29	-0.116768	0.691701
NOVA1	Lymphoid	rest	1.12 x 10-29	-0.119033	0.691566
LINC01256	Lymphoid	rest	1.28 x 10-29	-0.130222	0.691378
TTLL7	Lymphoid	rest	1.31 x 10-29	-0.122804	0.691341
AC009055.2	Lymphoid	rest	1.47 x 10-29	-0.140135	0.691173
LINC02790	Lymphoid	rest	1.75 x 10-29	-0.121809	0.690916
AC023480.1	Lymphoid	rest	1.82 x 10-29	-0.101748	0.690857
AL162717.1	Lymphoid	rest	1.89 x 10-29	-0.142659	0.690806
WLS	Lymphoid	rest	1.99 x 10-29	-0.118795	0.690725
RERG	Lymphoid	rest	2.20 x 10-29	-0.114936	0.690578
NGF-AS1	Lymphoid	rest	2.68 x 10-29	-0.143215	0.690292
LINC02834	Lymphoid	rest	2.83 x 10-29	-0.127185	0.690214
TULP3P1	Lymphoid	rest	2.99 x 10-29	-0.124617	0.690129
FAM171B	Lymphoid	rest	3.09 x 10-29	-0.139942	0.690081
INSC	Lymphoid	rest	3.69 x 10-29	-0.115285	0.689824
WTAPP1	Lymphoid	rest	3.98 x 10-29	-0.108215	0.689712
LINC01641	Lymphoid	rest	5.22 x 10-29	-0.116024	0.689312
AC090993.1	Lymphoid	rest	5.91 x 10-29	-0.110792	0.689129
AC004540.1	Lymphoid	rest	6.12 x 10-29	-0.104733	0.689078
DCLK2	Lymphoid	rest	6.30 x 10-29	-0.102582	0.689035
AC004009.1	Lymphoid	rest	7.76 x 10-29	-0.11454	0.68873
CRPPA-AS1	Lymphoid	rest	8.07 x 10-29	-0.111389	0.688672
LINC02160	Lymphoid	rest	8.14 x 10-29	-0.123077	0.688657
LINC01709	Lymphoid	rest	8.89 x 10-29	-0.122876	0.688526
LINC01681	Lymphoid	rest	1.04 x 10-28	-0.105905	0.688297
LINC02661	Lymphoid	rest	1.06 x 10-28	-0.107738	0.68827
MEP1B	Lymphoid	rest	1.12 x 10-28	-0.131319	0.688186
RSU1P2	Lymphoid	rest	1.19 x 10-28	-0.113388	0.688088
LINC02386	Lymphoid	rest	1.23 x 10-28	-0.129251	0.68804
LINC01471	Lymphoid	rest	1.42 x 10-28	-0.124026	0.687836
AL358335.2	Lymphoid	rest	1.43 x 10-28	-0.12719	0.687817
ADCY1	Lymphoid	rest	1.64 x 10-28	-0.114494	0.687617
CASC20	Lymphoid	rest	1.94 x 10-28	-0.120811	0.687372
LINC01541	Lymphoid	rest	1.94 x 10-28	-0.130475	0.687371
AGBL4-IT1	Lymphoid	rest	2.07 x 10-28	-0.124607	0.687273
LINC01173	Lymphoid	rest	2.10 x 10-28	-0.127562	0.687252
LINC00305	Lymphoid	rest	2.23 x 10-28	-0.109654	0.687159
NTN4	Lymphoid	rest	2.29 x 10-28	-0.115577	0.687119
NDST3	Lymphoid	rest	2.35 x 10-28	-0.104796	0.687081
COL6A5	Lymphoid	rest	2.81 x 10-28	-0.104638	0.686818
RNF217	Lymphoid	rest	2.86 x 10-28	-0.124996	0.686792
LINC02671	Lymphoid	rest	3.09 x 10-28	-0.108534	0.686673
LINC02378	Lymphoid	rest	3.36 x 10-28	-0.119342	0.686547
AC090376.1	Lymphoid	rest	3.45 x 10-28	-0.117038	0.686505
LPCAT2	Lymphoid	rest	3.89 x 10-28	-0.159454	0.686329
TCF7	Lymphoid	rest	4.70 x 10-28	-0.192101	0.68605
AC023781.1	Lymphoid	rest	4.94 x 10-28	-0.123499	0.685972
LINC02228	Lymphoid	rest	5.22 x 10-28	-0.110667	0.685892
TAS2R1	Lymphoid	rest	5.74 x 10-28	-0.103051	0.685748
CDH2	Lymphoid	rest	6.48 x 10-28	-0.106314	0.685566
AC093765.3	Lymphoid	rest	7.17 x 10-28	-0.102676	0.685415
AC105031.2	Lymphoid	rest	7.34 x 10-28	-0.10603	0.685379
LINC02177	Lymphoid	rest	7.65 x 10-28	-0.124843	0.685316
CPB1	Lymphoid	rest	8.76 x 10-28	-0.108609	0.685111
AC117464.1	Lymphoid	rest	9.84 x 10-28	-0.116359	0.684936
LINC02118	Lymphoid	rest	1.10 x 10-27	-0.134166	0.684763
AC008780.1	Lymphoid	rest	1.43 x 10-27	-0.118944	0.684371
CDH11	Lymphoid	rest	1.44 x 10-27	-0.124169	0.684365
FAT4	Lymphoid	rest	1.66 x 10-27	-0.129021	0.684146
C8A	Lymphoid	rest	1.70 x 10-27	-0.126676	0.68411
AC108690.1	Lymphoid	rest	2.39 x 10-27	-0.11078	0.683596
AC040174.1	Lymphoid	rest	2.57 x 10-27	-0.117146	0.683486
CCDC148-AS1	Lymphoid	rest	2.69 x 10-27	-0.129882	0.683413
GABRG2	Lymphoid	rest	2.73 x 10-27	-0.103643	0.683391
AL512427.2	Lymphoid	rest	3.28 x 10-27	-0.105819	0.683111
HNRNPA1P48	Lymphoid	rest	4.85 x 10-27	-0.104272	0.682516
LINC02751	Lymphoid	rest	5.18 x 10-27	-0.103639	0.682415
AC073225.1	Lymphoid	rest	5.43 x 10-27	-0.102778	0.682343
GRB14	Lymphoid	rest	5.73 x 10-27	-0.110133	0.68226
AC106821.4	Lymphoid	rest	5.99 x 10-27	-0.113101	0.682191
AQP9	Lymphoid	rest	6.00 x 10-27	-0.117921	0.68219
AL731574.1	Lymphoid	rest	6.60 x 10-27	-0.117152	0.682043
AC015983.2	Lymphoid	rest	6.92 x 10-27	-0.127512	0.68197
AC092691.3	Lymphoid	rest	6.94 x 10-27	-0.115423	0.681966
SEMA3C	Lymphoid	rest	7.31 x 10-27	-0.106682	0.681884
LRRC49	Lymphoid	rest	9.21 x 10-27	-0.126509	0.68153
AC003988.1	Lymphoid	rest	1.03 x 10-26	-0.126298	0.681358
AP000424.1	Lymphoid	rest	1.19 x 10-26	-0.158709	0.681142
AC006153.1	Lymphoid	rest	1.37 x 10-26	-0.100228	0.680915
AL031674.1	Lymphoid	rest	1.72 x 10-26	-0.139128	0.680567
MRPS30-DT	Lymphoid	rest	1.75 x 10-26	-0.113229	0.680539
LINC02233	Lymphoid	rest	1.76 x 10-26	-0.116755	0.680537
AC016642.1	Lymphoid	rest	1.87 x 10-26	-0.116571	0.680444
AC016987.1	Lymphoid	rest	1.93 x 10-26	-0.124171	0.680395
C11orf44	Lymphoid	rest	1.97 x 10-26	-0.108875	0.680361
[truncated: 1,362 more rows]

## Sheet: Supplementary Table 2
Supplementary Table 2. Unique cell-type marker genes of human subcutaneous adipose tissue cell-types profiled by single-nucleus RNA-sequencing.
Cell-typeA	Gene	log2 FCB	pct1C	pct2D	P	Adjusted PE
ASPC	DCN	5.03254	0.943	0.025	<1.00 x 10-300	<1.00 x 10-300
ASPC	CFD	4.82495	0.918	0.173	<1.00 x 10-300	<1.00 x 10-300
ASPC	DCLK1	4.52459	0.947	0.057	<1.00 x 10-300	<1.00 x 10-300
ASPC	NEGR1	4.47682	0.938	0.073	<1.00 x 10-300	<1.00 x 10-300
ASPC	COL1A2	4.37117	0.896	0.028	<1.00 x 10-300	<1.00 x 10-300
ASPC	COL1A1	4.19644	0.765	0.01	<1.00 x 10-300	<1.00 x 10-300
ASPC	FBN1	4.17725	0.925	0.305	<1.00 x 10-300	<1.00 x 10-300
ASPC	TNXB	4.1422	0.881	0.021	<1.00 x 10-300	<1.00 x 10-300
ASPC	LAMA2	3.9421	0.907	0.327	<1.00 x 10-300	<1.00 x 10-300
ASPC	MFAP5	3.90835	0.796	0.044	<1.00 x 10-300	<1.00 x 10-300
ASPC	COL3A1	3.89203	0.87	0.173	<1.00 x 10-300	<1.00 x 10-300
ASPC	LINC02511	3.60433	0.745	0.035	<1.00 x 10-300	<1.00 x 10-300
ASPC	COL6A3	3.49912	0.831	0.061	<1.00 x 10-300	<1.00 x 10-300
ASPC	KAZN	3.47745	0.822	0.24	<1.00 x 10-300	<1.00 x 10-300
ASPC	ROBO2	3.40665	0.667	0.058	<1.00 x 10-300	<1.00 x 10-300
ASPC	CCDC80	3.29368	0.793	0.203	<1.00 x 10-300	<1.00 x 10-300
ASPC	MGP	3.25395	0.625	0.029	<1.00 x 10-300	<1.00 x 10-300
ASPC	IGFBP6	3.23922	0.573	0.004	<1.00 x 10-300	<1.00 x 10-300
ASPC	NOVA1	3.22918	0.932	0.414	<1.00 x 10-300	<1.00 x 10-300
ASPC	BICC1	3.22086	0.731	0.054	<1.00 x 10-300	<1.00 x 10-300
ASPC	S100A6	3.10763	0.685	0.118	<1.00 x 10-300	<1.00 x 10-300
ASPC	ABI3BP	3.07743	0.795	0.139	<1.00 x 10-300	<1.00 x 10-300
ASPC	VCAN	3.05688	0.714	0.053	<1.00 x 10-300	<1.00 x 10-300
ASPC	FSTL1	2.96079	0.89	0.362	<1.00 x 10-300	<1.00 x 10-300
ASPC	ANK2	2.88457	0.825	0.269	<1.00 x 10-300	<1.00 x 10-300
ASPC	GFPT2	2.85645	0.635	0.02	<1.00 x 10-300	<1.00 x 10-300
ASPC	FN1	2.8356	0.663	0.046	<1.00 x 10-300	<1.00 x 10-300
ASPC	APOD	2.80062	0.287	0.016	<1.00 x 10-300	<1.00 x 10-300
ASPC	PDZRN4	2.74811	0.302	0.016	<1.00 x 10-300	<1.00 x 10-300
ASPC	PI16	2.7	0.445	0.004	<1.00 x 10-300	<1.00 x 10-300
ASPC	SCARA5	2.68655	0.624	0.008	<1.00 x 10-300	<1.00 x 10-300
ASPC	C3	2.67699	0.576	0.007	<1.00 x 10-300	<1.00 x 10-300
ASPC	MMP2	2.66064	0.629	0.012	<1.00 x 10-300	<1.00 x 10-300
ASPC	FGF14	2.6354	0.543	0.028	<1.00 x 10-300	<1.00 x 10-300
ASPC	LPAR1	2.62388	0.757	0.097	<1.00 x 10-300	<1.00 x 10-300
ASPC	FBLN1	2.6161	0.578	0.008	<1.00 x 10-300	<1.00 x 10-300
ASPC	S100A10	2.61071	0.662	0.134	<1.00 x 10-300	<1.00 x 10-300
ASPC	ADGRD1	2.58393	0.589	0.013	<1.00 x 10-300	<1.00 x 10-300
ASPC	CREB5	2.49781	0.758	0.206	<1.00 x 10-300	<1.00 x 10-300
ASPC	SEMA3C	2.49663	0.673	0.344	<1.00 x 10-300	<1.00 x 10-300
ASPC	ITGA11	2.48408	0.613	0.034	<1.00 x 10-300	<1.00 x 10-300
ASPC	UST	2.47646	0.756	0.128	<1.00 x 10-300	<1.00 x 10-300
ASPC	NOX4	2.41903	0.466	0.032	<1.00 x 10-300	<1.00 x 10-300
ASPC	PTGIS	2.38686	0.545	0.012	<1.00 x 10-300	<1.00 x 10-300
ASPC	PRG4	2.38102	0.331	0.004	<1.00 x 10-300	<1.00 x 10-300
ASPC	DPYSL3	2.36881	0.691	0.099	<1.00 x 10-300	<1.00 x 10-300
ASPC	SH3PXD2B	2.36279	0.688	0.096	<1.00 x 10-300	<1.00 x 10-300
ASPC	FBLN2	2.33493	0.679	0.185	<1.00 x 10-300	<1.00 x 10-300
ASPC	KCND2	2.332	0.486	0.138	<1.00 x 10-300	<1.00 x 10-300
ASPC	C1R	2.28432	0.525	0.006	<1.00 x 10-300	<1.00 x 10-300
ASPC	ACKR3	2.22188	0.535	0.064	<1.00 x 10-300	<1.00 x 10-300
ASPC	FNDC1	2.21888	0.459	0.004	<1.00 x 10-300	<1.00 x 10-300
ASPC	PLAC9	2.21137	0.655	0.154	<1.00 x 10-300	<1.00 x 10-300
ASPC	MFAP4	2.20582	0.435	0.003	<1.00 x 10-300	<1.00 x 10-300
ASPC	HTRA3	2.20458	0.483	0.007	<1.00 x 10-300	<1.00 x 10-300
ASPC	ABCA9	2.192	0.781	0.322	<1.00 x 10-300	<1.00 x 10-300
ASPC	CCN5	2.1907	0.477	0.013	<1.00 x 10-300	<1.00 x 10-300
ASPC	ADD3	2.18925	0.76	0.243	<1.00 x 10-300	<1.00 x 10-300
ASPC	VIT	2.18903	0.631	0.081	<1.00 x 10-300	<1.00 x 10-300
ASPC	SDK1	2.1784	0.802	0.389	<1.00 x 10-300	<1.00 x 10-300
ASPC	ADAMTS5	2.16809	0.582	0.135	<1.00 x 10-300	<1.00 x 10-300
ASPC	C1S	2.16011	0.651	0.134	<1.00 x 10-300	<1.00 x 10-300
ASPC	LUM	2.12919	0.433	0.003	<1.00 x 10-300	<1.00 x 10-300
ASPC	CILP	2.09987	0.45	0.003	<1.00 x 10-300	<1.00 x 10-300
ASPC	ADAMTSL1	2.07739	0.538	0.148	<1.00 x 10-300	<1.00 x 10-300
ASPC	TIMP2	2.06572	0.636	0.155	<1.00 x 10-300	<1.00 x 10-300
ASPC	CRISPLD2	2.04201	0.398	0.031	<1.00 x 10-300	<1.00 x 10-300
ASPC	PLA2G2A	2.03839	0.337	0.016	<1.00 x 10-300	<1.00 x 10-300
ASPC	MRC2	2.03201	0.534	0.022	<1.00 x 10-300	<1.00 x 10-300
ASPC	RORA	2.02583	0.924	0.553	<1.00 x 10-300	<1.00 x 10-300
ASPC	CD248	2.01462	0.411	0.009	<1.00 x 10-300	<1.00 x 10-300
ASPC	ABCA8	2.0064	0.667	0.225	<1.00 x 10-300	<1.00 x 10-300
ASPC	PROCR	1.99422	0.594	0.169	<1.00 x 10-300	<1.00 x 10-300
ASPC	SLIT2	1.95958	0.528	0.122	<1.00 x 10-300	<1.00 x 10-300
ASPC	CHL1	1.95668	0.52	0.051	<1.00 x 10-300	<1.00 x 10-300
ASPC	HAS2	1.93949	0.34	0.012	<1.00 x 10-300	<1.00 x 10-300
ASPC	ITGBL1	1.92102	0.397	0.01	<1.00 x 10-300	<1.00 x 10-300
ASPC	ABCA9-AS1	1.91743	0.535	0.174	<1.00 x 10-300	<1.00 x 10-300
ASPC	ENSG00000258081	1.91065	0.288	0.021	<1.00 x 10-300	<1.00 x 10-300
ASPC	LTBP4	1.90927	0.476	0.047	<1.00 x 10-300	<1.00 x 10-300
ASPC	CNTN4	1.90619	0.36	0.044	<1.00 x 10-300	<1.00 x 10-300
ASPC	KCNT2	1.90181	0.383	0.021	<1.00 x 10-300	<1.00 x 10-300
ASPC	SERPING1	1.89464	0.512	0.089	<1.00 x 10-300	<1.00 x 10-300
ASPC	ELN	1.88613	0.555	0.107	<1.00 x 10-300	<1.00 x 10-300
ASPC	ADAMTS6	1.88569	0.343	0.089	<1.00 x 10-300	<1.00 x 10-300
ASPC	COL5A1	1.86905	0.55	0.101	<1.00 x 10-300	<1.00 x 10-300
ASPC	PDGFD	1.86251	0.417	0.089	<1.00 x 10-300	<1.00 x 10-300
ASPC	CDON	1.85323	0.521	0.087	<1.00 x 10-300	<1.00 x 10-300
ASPC	CAB39L	1.8319	0.668	0.263	<1.00 x 10-300	<1.00 x 10-300
ASPC	SPOCK1	1.80811	0.401	0.046	<1.00 x 10-300	<1.00 x 10-300
ASPC	SMOC2	1.80642	0.381	0.02	<1.00 x 10-300	<1.00 x 10-300
ASPC	PAMR1	1.80619	0.398	0.008	<1.00 x 10-300	<1.00 x 10-300
ASPC	STK32B	1.78974	0.406	0.059	<1.00 x 10-300	<1.00 x 10-300
ASPC	MEG3	1.78831	0.485	0.016	<1.00 x 10-300	<1.00 x 10-300
ASPC	MEDAG	1.76699	0.439	0.012	<1.00 x 10-300	<1.00 x 10-300
ASPC	UAP1	1.76581	0.608	0.249	<1.00 x 10-300	<1.00 x 10-300
ASPC	AMPH	1.74127	0.315	0.012	<1.00 x 10-300	<1.00 x 10-300
ASPC	PODN	1.69685	0.435	0.01	<1.00 x 10-300	<1.00 x 10-300
ASPC	ENSG00000224228	1.6957	0.304	0.028	<1.00 x 10-300	<1.00 x 10-300
ASPC	ABCA10	1.69291	0.627	0.354	<1.00 x 10-300	<1.00 x 10-300
ASPC	PXDNL	1.68248	0.348	0.103	<1.00 x 10-300	<1.00 x 10-300
ASPC	FBLN5	1.67648	0.467	0.063	<1.00 x 10-300	<1.00 x 10-300
ASPC	AXL	1.67465	0.534	0.116	<1.00 x 10-300	<1.00 x 10-300
ASPC	CARMIL1	1.67372	0.7	0.272	<1.00 x 10-300	<1.00 x 10-300
ASPC	HMCN2	1.67228	0.395	0.011	<1.00 x 10-300	<1.00 x 10-300
ASPC	FAT4	1.67163	0.435	0.055	<1.00 x 10-300	<1.00 x 10-300
ASPC	KCNB2	1.65521	0.255	0.039	<1.00 x 10-300	<1.00 x 10-300
ASPC	SLIT3	1.63137	0.731	0.427	<1.00 x 10-300	<1.00 x 10-300
ASPC	MRTFA	1.62104	0.711	0.429	<1.00 x 10-300	<1.00 x 10-300
ASPC	HUNK	1.618	0.371	0.014	<1.00 x 10-300	<1.00 x 10-300
ASPC	SDC2	1.60249	0.714	0.385	<1.00 x 10-300	<1.00 x 10-300
ASPC	PLEKHA5	1.58756	0.685	0.34	<1.00 x 10-300	<1.00 x 10-300
ASPC	FGF7	1.5864	0.329	0.038	<1.00 x 10-300	<1.00 x 10-300
ASPC	MEG8	1.58077	0.386	0.012	<1.00 x 10-300	<1.00 x 10-300
ASPC	COL14A1	1.5797	0.375	0.031	<1.00 x 10-300	<1.00 x 10-300
ASPC	EXT1	1.57207	0.834	0.564	<1.00 x 10-300	<1.00 x 10-300
ASPC	PAK3	1.56639	0.34	0.013	<1.00 x 10-300	<1.00 x 10-300
ASPC	PDGFRL	1.54606	0.389	0.006	<1.00 x 10-300	<1.00 x 10-300
ASPC	NR4A1	1.54502	0.283	0.093	<1.00 x 10-300	<1.00 x 10-300
ASPC	SPSB1	1.54066	0.548	0.246	<1.00 x 10-300	<1.00 x 10-300
ASPC	GALNT17	1.53135	0.305	0.051	<1.00 x 10-300	<1.00 x 10-300
ASPC	SULF1	1.51293	0.46	0.122	<1.00 x 10-300	<1.00 x 10-300
ASPC	PTPRD	1.50822	0.427	0.11	<1.00 x 10-300	<1.00 x 10-300
ASPC	TIMP1	1.50716	0.334	0.029	<1.00 x 10-300	<1.00 x 10-300
ASPC	SMURF2	1.50201	0.576	0.308	<1.00 x 10-300	<1.00 x 10-300
ASPC	PCSK6	1.49495	0.332	0.063	<1.00 x 10-300	<1.00 x 10-300
ASPC	PCOLCE2	1.49283	0.629	0.356	<1.00 x 10-300	<1.00 x 10-300
ASPC	FLRT2	1.47192	0.446	0.142	<1.00 x 10-300	<1.00 x 10-300
ASPC	ASAP2	1.45891	0.603	0.276	<1.00 x 10-300	<1.00 x 10-300
ASPC	PLAGL1	1.44921	0.676	0.385	<1.00 x 10-300	<1.00 x 10-300
ASPC	EBF3	1.44517	0.516	0.185	<1.00 x 10-300	<1.00 x 10-300
ASPC	CLU	1.44038	0.355	0.04	<1.00 x 10-300	<1.00 x 10-300
ASPC	C17orf58	1.43673	0.309	0.005	<1.00 x 10-300	<1.00 x 10-300
ASPC	TENM1	1.42332	0.478	0.2	<1.00 x 10-300	<1.00 x 10-300
ASPC	FRMD6	1.4214	0.339	0.023	<1.00 x 10-300	<1.00 x 10-300
ASPC	SERPINF1	1.4182	0.487	0.188	<1.00 x 10-300	<1.00 x 10-300
ASPC	DUXAP8	1.41615	0.498	0.202	<1.00 x 10-300	<1.00 x 10-300
ASPC	EGR1	1.416	0.323	0.12	<1.00 x 10-300	<1.00 x 10-300
ASPC	LAMC1	1.41235	0.796	0.43	<1.00 x 10-300	<1.00 x 10-300
ASPC	S100A11	1.40004	0.367	0.081	<1.00 x 10-300	<1.00 x 10-300
ASPC	SMAD3	1.38898	0.611	0.319	<1.00 x 10-300	<1.00 x 10-300
ASPC	ZNF385B	1.38648	0.258	0.047	<1.00 x 10-300	<1.00 x 10-300
ASPC	LINC00882	1.38442	0.341	0.098	<1.00 x 10-300	<1.00 x 10-300
ASPC	GULP1	1.37938	0.388	0.088	<1.00 x 10-300	<1.00 x 10-300
ASPC	GPRC5A	1.3766	0.255	0.007	<1.00 x 10-300	<1.00 x 10-300
ASPC	CCN2	1.37208	0.326	0.017	<1.00 x 10-300	<1.00 x 10-300
ASPC	FGGY-DT	1.36669	0.265	0.016	<1.00 x 10-300	<1.00 x 10-300
ASPC	PCOLCE	1.36523	0.324	0.009	<1.00 x 10-300	<1.00 x 10-300
ASPC	SPSB4	1.36232	0.316	0.006	<1.00 x 10-300	<1.00 x 10-300
ASPC	FGFR1	1.35974	0.681	0.363	<1.00 x 10-300	<1.00 x 10-300
ASPC	THBS2	1.35904	0.295	0.009	<1.00 x 10-300	<1.00 x 10-300
ASPC	GPC3	1.35797	0.304	0.122	<1.00 x 10-300	<1.00 x 10-300
ASPC	GAS1	1.35058	0.312	0.003	<1.00 x 10-300	<1.00 x 10-300
ASPC	ENSG00000231606	1.33678	0.269	0.019	<1.00 x 10-300	<1.00 x 10-300
ASPC	AEBP1	1.33208	0.335	0.012	<1.00 x 10-300	<1.00 x 10-300
ASPC	TPPP3	1.32864	0.283	0.01	<1.00 x 10-300	<1.00 x 10-300
ASPC	ISLR	1.32678	0.303	0.002	<1.00 x 10-300	<1.00 x 10-300
ASPC	ZFPM2	1.32376	0.836	0.501	<1.00 x 10-300	<1.00 x 10-300
ASPC	CYP1B1-AS1	1.3135	0.331	0.052	<1.00 x 10-300	<1.00 x 10-300
ASPC	BOC	1.30648	0.294	0.038	<1.00 x 10-300	<1.00 x 10-300
ASPC	SMIM14	1.30473	0.546	0.271	<1.00 x 10-300	<1.00 x 10-300
ASPC	ADAM33	1.30393	0.356	0.008	<1.00 x 10-300	<1.00 x 10-300
ASPC	DDR2	1.3005	0.645	0.377	<1.00 x 10-300	<1.00 x 10-300
ASPC	RECK	1.2988	0.419	0.091	<1.00 x 10-300	<1.00 x 10-300
ASPC	LINC01133	1.29281	0.293	0.004	<1.00 x 10-300	<1.00 x 10-300
ASPC	OPHN1	1.27213	0.642	0.354	<1.00 x 10-300	<1.00 x 10-300
ASPC	ANXA2	1.26976	0.704	0.484	<1.00 x 10-300	<1.00 x 10-300
ASPC	SAMD4A	1.2694	0.724	0.5	<1.00 x 10-300	<1.00 x 10-300
ASPC	LINC01915	1.26587	0.257	0.006	<1.00 x 10-300	<1.00 x 10-300
ASPC	COL12A1	1.25406	0.563	0.251	<1.00 x 10-300	<1.00 x 10-300
ASPC	EFEMP1	1.25147	0.49	0.226	<1.00 x 10-300	<1.00 x 10-300
ASPC	ENSG00000253496	1.24934	0.271	0.043	<1.00 x 10-300	<1.00 x 10-300
ASPC	ENSG00000248994	1.2486	0.343	0.106	<1.00 x 10-300	<1.00 x 10-300
ASPC	ANKRD36C	1.24611	0.51	0.263	<1.00 x 10-300	<1.00 x 10-300
ASPC	DBN1	1.23218	0.313	0.009	<1.00 x 10-300	<1.00 x 10-300
ASPC	DST	1.21441	0.853	0.665	<1.00 x 10-300	<1.00 x 10-300
ASPC	GPSM2	1.188	0.44	0.176	<1.00 x 10-300	<1.00 x 10-300
ASPC	UGDH	1.18131	0.261	0.024	<1.00 x 10-300	<1.00 x 10-300
ASPC	LSP1P5.1	1.17807	0.356	0.075	<1.00 x 10-300	<1.00 x 10-300
ASPC	MXRA8	1.17714	0.395	0.125	<1.00 x 10-300	<1.00 x 10-300
ASPC	CXCL12	1.17372	0.272	0.06	<1.00 x 10-300	<1.00 x 10-300
ASPC	SPON2	1.17031	0.354	0.064	<1.00 x 10-300	<1.00 x 10-300
ASPC	F10	1.15786	0.261	0.004	<1.00 x 10-300	<1.00 x 10-300
ASPC	FHOD3	1.15461	0.269	0.096	<1.00 x 10-300	<1.00 x 10-300
ASPC	COL16A1	1.15181	0.309	0.009	<1.00 x 10-300	<1.00 x 10-300
ASPC	ZFHX4	1.13018	0.512	0.237	<1.00 x 10-300	<1.00 x 10-300
ASPC	ROR1	1.12849	0.489	0.24	<1.00 x 10-300	<1.00 x 10-300
ASPC	XYLT1	1.12839	0.612	0.394	<1.00 x 10-300	<1.00 x 10-300
ASPC	PPL	1.12481	0.28	0.047	<1.00 x 10-300	<1.00 x 10-300
ASPC	ENSG00000290846	1.12467	0.353	0.081	<1.00 x 10-300	<1.00 x 10-300
ASPC	LSP1	1.1195	0.332	0.025	<1.00 x 10-300	<1.00 x 10-300
ASPC	DPP4	1.10423	0.266	0.011	<1.00 x 10-300	<1.00 x 10-300
ASPC	ANKS1B	1.10171	0.405	0.213	<1.00 x 10-300	<1.00 x 10-300
ASPC	LRIG3	1.10153	0.347	0.109	<1.00 x 10-300	<1.00 x 10-300
ASPC	CYBRD1	1.09681	0.448	0.171	<1.00 x 10-300	<1.00 x 10-300
ASPC	NTN4	1.09286	0.301	0.042	<1.00 x 10-300	<1.00 x 10-300
ASPC	SNCAIP	1.08829	0.251	0.034	<1.00 x 10-300	<1.00 x 10-300
ASPC	S100A13	1.08128	0.283	0.038	<1.00 x 10-300	<1.00 x 10-300
ASPC	PDGFRA	1.06066	0.274	0.001	<1.00 x 10-300	<1.00 x 10-300
ASPC	OSR2	1.05542	0.27	0.019	<1.00 x 10-300	<1.00 x 10-300
ASPC	CTSK	1.0504	0.266	0.025	<1.00 x 10-300	<1.00 x 10-300
ASPC	SPAG17	1.05033	0.347	0.137	<1.00 x 10-300	<1.00 x 10-300
ASPC	LAMB2	1.03321	0.315	0.068	<1.00 x 10-300	<1.00 x 10-300
ASPC	XG	1.02974	0.27	0.013	<1.00 x 10-300	<1.00 x 10-300
ASPC	ST3GAL5	1.02183	0.349	0.107	<1.00 x 10-300	<1.00 x 10-300
ASPC	PAM	1.01889	0.757	0.545	<1.00 x 10-300	<1.00 x 10-300
ASPC	ITM2A	1.01708	0.25	0.019	<1.00 x 10-300	<1.00 x 10-300
ASPC	MIR99AHG	1.01634	0.851	0.625	<1.00 x 10-300	<1.00 x 10-300
ASPC	ADAMTS2	1.00295	0.506	0.266	<1.00 x 10-300	<1.00 x 10-300
ASPC	SNX7	0.97381	0.281	0.031	<1.00 x 10-300	<1.00 x 10-300
ASPC	OAF	0.969057	0.289	0.053	<1.00 x 10-300	<1.00 x 10-300
ASPC	TRIP10	0.964055	0.381	0.134	<1.00 x 10-300	<1.00 x 10-300
ASPC	ELOVL6	0.960168	0.255	0.076	<1.00 x 10-300	<1.00 x 10-300
ASPC	USP53	0.956756	0.767	0.524	<1.00 x 10-300	<1.00 x 10-300
ASPC	EVC2	0.955919	0.31	0.067	<1.00 x 10-300	<1.00 x 10-300
ASPC	TASP1	0.95056	0.464	0.26	<1.00 x 10-300	<1.00 x 10-300
ASPC	PRELP	0.948438	0.279	0.05	<1.00 x 10-300	<1.00 x 10-300
ASPC	LTBP3	0.944541	0.307	0.083	<1.00 x 10-300	<1.00 x 10-300
ASPC	MAGI3	0.939312	0.471	0.273	<1.00 x 10-300	<1.00 x 10-300
ASPC	ADAMTSL4	0.936576	0.329	0.092	<1.00 x 10-300	<1.00 x 10-300
ASPC	SEC24D	0.93083	0.416	0.186	<1.00 x 10-300	<1.00 x 10-300
ASPC	RRBP1	0.918797	0.463	0.224	<1.00 x 10-300	<1.00 x 10-300
ASPC	HDAC4	0.917838	0.534	0.31	<1.00 x 10-300	<1.00 x 10-300
ASPC	REV3L	0.909421	0.79	0.675	<1.00 x 10-300	<1.00 x 10-300
ASPC	SGCD	0.907928	0.468	0.276	<1.00 x 10-300	<1.00 x 10-300
ASPC	SLC37A3	0.895126	0.339	0.119	<1.00 x 10-300	<1.00 x 10-300
ASPC	LTBP2	0.891848	0.289	0.086	<1.00 x 10-300	<1.00 x 10-300
ASPC	NIPAL2	0.888446	0.313	0.125	<1.00 x 10-300	<1.00 x 10-300
ASPC	CD109	0.881252	0.293	0.045	<1.00 x 10-300	<1.00 x 10-300
ASPC	FAM114A1	0.870947	0.396	0.187	<1.00 x 10-300	<1.00 x 10-300
ASPC	PKD2	0.865527	0.57	0.355	<1.00 x 10-300	<1.00 x 10-300
ASPC	ITGA5	0.863879	0.269	0.045	<1.00 x 10-300	<1.00 x 10-300
ASPC	LINC02614	0.847328	0.275	0.092	<1.00 x 10-300	<1.00 x 10-300
ASPC	NFIA	0.838504	0.903	0.771	<1.00 x 10-300	<1.00 x 10-300
ASPC	CORO2B	0.835806	0.286	0.103	<1.00 x 10-300	<1.00 x 10-300
ASPC	MYO9A	0.834795	0.673	0.484	<1.00 x 10-300	<1.00 x 10-300
ASPC	ENSG00000232220	0.834074	0.285	0.088	<1.00 x 10-300	<1.00 x 10-300
ASPC	ANPEP	0.831838	0.252	0.027	<1.00 x 10-300	<1.00 x 10-300
ASPC	EML1	0.828017	0.279	0.075	<1.00 x 10-300	<1.00 x 10-300
ASPC	BASP1	0.824161	0.255	0.045	<1.00 x 10-300	<1.00 x 10-300
ASPC	LRP1	0.817673	0.679	0.488	<1.00 x 10-300	<1.00 x 10-300
ASPC	FKBP9	0.791022	0.301	0.106	<1.00 x 10-300	<1.00 x 10-300
ASPC	IL1R1	0.787935	0.284	0.104	<1.00 x 10-300	<1.00 x 10-300
ASPC	NAALADL2	0.765511	0.809	0.666	<1.00 x 10-300	<1.00 x 10-300
ASPC	HTRA1	0.763455	0.271	0.083	<1.00 x 10-300	<1.00 x 10-300
ASPC	MXRA7	0.751873	0.288	0.11	<1.00 x 10-300	<1.00 x 10-300
ASPC	WSB1	0.624796	0.749	0.613	<1.00 x 10-300	<1.00 x 10-300
ASPC	CELF2	0.597673	0.935	0.831	<1.00 x 10-300	<1.00 x 10-300
ASPC	CALU	0.817812	0.388	0.203	6.53 x 10-307	1.07 x 10-302
ASPC	RASSF8	0.941751	0.364	0.18	2.95 x 10-304	4.85 x 10-300
ASPC	NFIX	0.807542	0.382	0.199	2.61 x 10-300	4.29 x 10-296
ASPC	TRIOBP	0.702994	0.315	0.139	1.44 x 10-295	2.37 x 10-291
ASPC	DDX60L	0.671712	0.287	0.112	2.50 x 10-293	4.11 x 10-289
ASPC	SRPX2	0.720353	0.44	0.243	1.10 x 10-291	1.80 x 10-287
ASPC	YWHAQ	0.724057	0.375	0.189	1.29 x 10-284	2.11 x 10-280
ASPC	ADCY9	0.682524	0.264	0.101	8.41 x 10-283	1.38 x 10-278
ASPC	MEIS1	0.892961	0.353	0.179	8.48 x 10-282	1.39 x 10-277
ASPC	PLPP3	1.07739	0.477	0.3	8.89 x 10-276	1.46 x 10-271
ASPC	ITGB5	0.757268	0.516	0.342	1.01 x 10-274	1.66 x 10-270
ASPC	ABL1	0.732435	0.593	0.421	2.37 x 10-274	3.89 x 10-270
ASPC	MAP4	0.646856	0.757	0.623	5.01 x 10-273	8.23 x 10-269
ASPC	CTTN	0.74255	0.39	0.216	1.98 x 10-272	3.26 x 10-268
ASPC	SELENOS	0.710032	0.308	0.142	8.06 x 10-272	1.32 x 10-267
ASPC	NECTIN3	0.749133	0.289	0.129	1.08 x 10-270	1.78 x 10-266
ASPC	CYP4B1	0.74885	0.318	0.149	5.19 x 10-270	8.53 x 10-266
ASPC	LINC00342	0.972152	0.455	0.272	4.54 x 10-268	7.46 x 10-264
ASPC	ARHGAP12	0.770635	0.481	0.318	1.78 x 10-257	2.92 x 10-253
ASPC	ARHGAP21	0.621274	0.667	0.516	1.12 x 10-255	1.83 x 10-251
ASPC	ENSG00000259481	0.797875	0.302	0.144	1.01 x 10-252	1.66 x 10-248
ASPC	UGGT2	0.714288	0.608	0.471	8.32 x 10-245	1.37 x 10-240
ASPC	SMG6	0.816055	0.554	0.41	1.48 x 10-244	2.44 x 10-240
ASPC	PALM	0.714269	0.311	0.153	2.06 x 10-243	3.38 x 10-239
ASPC	LRP6	0.68099	0.293	0.139	4.35 x 10-241	7.15 x 10-237
ASPC	UHRF1BP1L	0.728401	0.376	0.211	9.50 x 10-241	1.56 x 10-236
ASPC	STK3	0.609433	0.727	0.625	4.36 x 10-231	7.16 x 10-227
ASPC	MAST2	0.667963	0.362	0.196	1.48 x 10-229	2.43 x 10-225
ASPC	ANKRD36	0.714578	0.46	0.303	5.96 x 10-225	9.78 x 10-221
ASPC	TMEM263	0.62991	0.289	0.14	1.27 x 10-224	2.09 x 10-220
ASPC	ENSG00000224363	0.681238	0.304	0.152	2.34 x 10-223	3.84 x 10-219
ASPC	BBS9	0.685679	0.645	0.523	1.84 x 10-219	3.03 x 10-215
ASPC	JUND	0.765359	0.535	0.396	1.51 x 10-212	2.49 x 10-208
ASPC	SDCBP	0.676702	0.484	0.333	9.56 x 10-209	1.57 x 10-204
ASPC	DLGAP4	0.677474	0.345	0.193	1.04 x 10-208	1.71 x 10-204
ASPC	KLHL29	0.791749	0.434	0.276	2.79 x 10-203	4.58 x 10-199
ASPC	FAM126A	0.683734	0.402	0.251	4.19 x 10-201	6.89 x 10-197
ASPC	WARS2	0.727618	0.293	0.152	7.62 x 10-200	1.25 x 10-195
ASPC	PXDC1	0.622384	0.253	0.119	2.03 x 10-199	3.33 x 10-195
ASPC	GALNT13	1.04168	0.331	0.188	2.53 x 10-198	4.16 x 10-194
ASPC	UBTD2	0.560509	0.255	0.118	1.68 x 10-197	2.76 x 10-193
ASPC	SMARCA1	0.67943	0.338	0.194	1.86 x 10-195	3.06 x 10-191
ASPC	ANXA5	0.673763	0.514	0.386	2.41 x 10-194	3.95 x 10-190
ASPC	EFHC1	0.586094	0.259	0.124	4.82 x 10-194	7.92 x 10-190
ASPC	ANGPTL2	0.628545	0.376	0.224	1.10 x 10-193	1.80 x 10-189
ASPC	CHD9	0.4913	0.774	0.679	2.15 x 10-189	3.52 x 10-185
ASPC	UPF3A	0.660772	0.421	0.28	1.02 x 10-188	1.68 x 10-184
ASPC	ZHX2	0.705905	0.498	0.359	2.39 x 10-186	3.92 x 10-182
ASPC	SAMD4B	0.59041	0.376	0.231	2.79 x 10-183	4.59 x 10-179
ASPC	SMC5	0.625785	0.487	0.356	9.57 x 10-178	1.57 x 10-173
ASPC	ITGAV	0.585437	0.42	0.283	4.72 x 10-167	7.76 x 10-163
ASPC	DLG2	0.741113	0.611	0.496	1.66 x 10-164	2.73 x 10-160
ASPC	SYTL4	0.597533	0.264	0.141	1.41 x 10-162	2.31 x 10-158
ASPC	MED13L	0.444331	0.837	0.787	8.32 x 10-156	1.37 x 10-151
ASPC	ZC2HC1A	0.60344	0.28	0.155	1.73 x 10-155	2.85 x 10-151
ASPC	NFIC	0.53288	0.55	0.44	1.89 x 10-148	3.11 x 10-144
ASPC	BMERB1	0.650099	0.344	0.223	1.46 x 10-145	2.39 x 10-141
ASPC	CHRDL1	0.529058	0.297	0.175	6.75 x 10-143	1.11 x 10-138
ASPC	CSNK1G3	0.606828	0.342	0.22	1.33 x 10-142	2.18 x 10-138
ASPC	IL6ST	0.419164	0.635	0.529	1.67 x 10-142	2.74 x 10-138
ASPC	ABL2	0.664517	0.47	0.357	6.07 x 10-142	9.98 x 10-138
ASPC	PDIA3	0.495956	0.283	0.166	1.75 x 10-134	2.88 x 10-130
ASPC	EPB41L3	0.465959	0.683	0.552	2.29 x 10-134	3.76 x 10-130
ASPC	JUN	0.574464	0.452	0.331	1.05 x 10-130	1.72 x 10-126
ASPC	CLIP1	0.557951	0.505	0.407	1.74 x 10-130	2.86 x 10-126
ASPC	ADGRG2	0.666941	0.302	0.188	2.39 x 10-130	3.92 x 10-126
ASPC	SRPX	0.85206	0.307	0.194	1.32 x 10-128	2.18 x 10-124
ASPC	MPZL1	0.609808	0.329	0.216	2.19 x 10-127	3.60 x 10-123
ASPC	EFCAB13	0.581729	0.318	0.205	7.75 x 10-127	1.27 x 10-122
ASPC	TULP3	0.508397	0.263	0.153	2.31 x 10-125	3.80 x 10-121
ASPC	ZNF638	0.394005	0.688	0.613	5.01 x 10-124	8.23 x 10-120
ASPC	NCOA7	0.459389	0.566	0.444	8.29 x 10-123	1.36 x 10-118
ASPC	RNH1	0.530868	0.259	0.153	2.62 x 10-122	4.31 x 10-118
ASPC	UBL3	0.523721	0.361	0.248	9.64 x 10-120	1.58 x 10-115
ASPC	STK24	0.527955	0.535	0.436	1.93 x 10-115	3.18 x 10-111
ASPC	USP12	0.508042	0.32	0.211	1.74 x 10-114	2.85 x 10-110
ASPC	USP54	0.573888	0.251	0.148	2.40 x 10-114	3.94 x 10-110
ASPC	ATL3	0.472211	0.295	0.188	3.39 x 10-114	5.56 x 10-110
ASPC	ZRANB2-DT	0.65284	0.273	0.168	1.10 x 10-113	1.81 x 10-109
ASPC	SUN1	0.494983	0.486	0.391	4.58 x 10-113	7.53 x 10-109
ASPC	ENSG00000225689	0.781586	0.36	0.253	2.18 x 10-112	3.57 x 10-108
ASPC	ANAPC5	0.50477	0.364	0.257	1.57 x 10-111	2.57 x 10-107
ASPC	DYNC2H1	0.504369	0.492	0.39	1.15 x 10-107	1.89 x 10-103
ASPC	MORC4	0.508917	0.283	0.181	2.25 x 10-107	3.69 x 10-103
ASPC	SNED1	0.894987	0.505	0.431	1.77 x 10-105	2.90 x 10-101
ASPC	NF1	0.440382	0.6	0.53	5.87 x 10-102	9.65 x 10-98
ASPC	LINC02884	0.542289	0.364	0.26	1.86 x 10-101	3.06 x 10-97
ASPC	RAB28	0.527366	0.368	0.272	2.20 x 10-97	3.62 x 10-93
ASPC	RALGPS2	0.50764	0.251	0.157	1.16 x 10-94	1.90 x 10-90
ASPC	MAP3K4	0.490755	0.328	0.232	1.08 x 10-92	1.77 x 10-88
ASPC	EEF2K	0.533572	0.452	0.362	1.60 x 10-91	2.63 x 10-87
ASPC	TMEM59	0.438115	0.272	0.179	2.11 x 10-90	3.47 x 10-86
ASPC	DCBLD2	0.509916	0.356	0.268	3.77 x 10-89	6.19 x 10-85
ASPC	SEC31A	0.377847	0.59	0.521	3.39 x 10-87	5.57 x 10-83
ASPC	SRSF10	0.428767	0.434	0.349	5.45 x 10-85	8.95 x 10-81
ASPC	CCDC6	0.457237	0.269	0.178	6.24 x 10-85	1.02 x 10-80
ASPC	ESYT2	0.368231	0.655	0.59	8.54 x 10-82	1.40 x 10-77
ASPC	CRY1	0.450049	0.266	0.174	4.45 x 10-81	7.30 x 10-77
ASPC	FAT1	0.483776	0.297	0.21	1.44 x 10-79	2.36 x 10-75
ASPC	ZNF83	0.454377	0.339	0.254	2.40 x 10-79	3.94 x 10-75
ASPC	CHIC2	0.41281	0.359	0.272	2.49 x 10-79	4.09 x 10-75
ASPC	PRKAA1	0.388755	0.263	0.176	1.70 x 10-78	2.79 x 10-74
ASPC	IL16	0.590461	0.385	0.307	1.51 x 10-75	2.48 x 10-71
ASPC	RALA	0.436023	0.273	0.187	1.28 x 10-74	2.11 x 10-70
ASPC	FOCAD	0.47671	0.387	0.311	5.93 x 10-73	9.74 x 10-69
ASPC	HP1BP3	0.392293	0.46	0.386	1.22 x 10-72	2.00 x 10-68
ASPC	REEP5	0.414635	0.338	0.26	9.28 x 10-70	1.52 x 10-65
ASPC	FUT8	0.406487	0.376	0.293	1.39 x 10-69	2.29 x 10-65
ASPC	LRCH3	0.378223	0.445	0.372	5.45 x 10-68	8.95 x 10-64
ASPC	SETD7	0.400887	0.328	0.25	8.08 x 10-67	1.33 x 10-62
ASPC	AP3S1	0.382839	0.325	0.247	7.87 x 10-66	1.29 x 10-61
ASPC	KATNAL1	0.419162	0.257	0.181	9.91 x 10-65	1.63 x 10-60
ASPC	PRKD3	0.404567	0.351	0.277	2.66 x 10-64	4.36 x 10-60
ASPC	MICU3	0.428106	0.337	0.264	9.64 x 10-64	1.58 x 10-59
ASPC	TFG	0.380576	0.332	0.258	2.84 x 10-63	4.67 x 10-59
ASPC	CTDSPL	0.466582	0.393	0.31	1.68 x 10-62	2.76 x 10-58
ASPC	WIPF2	0.356676	0.257	0.179	5.83 x 10-62	9.58 x 10-58
ASPC	NFKBIZ	0.421532	0.276	0.198	3.99 x 10-60	6.56 x 10-56
ASPC	SLC4A4	0.533784	0.303	0.232	4.57 x 10-59	7.51 x 10-55
ASPC	TASOR2	0.388862	0.367	0.295	9.22 x 10-59	1.51 x 10-54
ASPC	UBE2E3	0.398055	0.42	0.359	3.48 x 10-57	5.72 x 10-53
ASPC	PIK3R1	0.402307	0.657	0.591	7.13 x 10-57	1.17 x 10-52
ASPC	ODF2L	0.402427	0.407	0.345	7.23 x 10-57	1.19 x 10-52
ASPC	FMNL2	0.431641	0.628	0.576	8.76 x 10-56	1.44 x 10-51
ASPC	EEA1	0.28908	0.568	0.505	4.98 x 10-55	8.18 x 10-51
ASPC	ERGIC1	0.361838	0.336	0.265	3.45 x 10-54	5.66 x 10-50
ASPC	DENND6A	0.36841	0.343	0.274	9.06 x 10-52	1.49 x 10-47
ASPC	PHF14	0.333861	0.472	0.42	1.52 x 10-50	2.50 x 10-46
ASPC	ADK	0.296341	0.648	0.6	5.62 x 10-50	9.23 x 10-46
ASPC	MTMR3	0.327664	0.518	0.478	2.59 x 10-47	4.26 x 10-43
ASPC	MIPOL1	0.429066	0.271	0.21	2.85 x 10-47	4.68 x 10-43
ASPC	ATXN10	0.34719	0.378	0.318	3.67 x 10-47	6.04 x 10-43
ASPC	NDFIP2	0.395652	0.26	0.2	7.16 x 10-47	1.18 x 10-42
ASPC	TRAF3IP2-AS1	0.426373	0.415	0.365	2.08 x 10-46	3.42 x 10-42
ASPC	ARNT	0.36788	0.338	0.279	3.47 x 10-46	5.70 x 10-42
ASPC	SPAG9	0.270862	0.566	0.519	5.84 x 10-46	9.59 x 10-42
ASPC	MUC20-OT1	0.311226	0.561	0.526	3.92 x 10-44	6.44 x 10-40
ASPC	HNRNPDL	0.267966	0.555	0.508	9.57 x 10-43	1.57 x 10-38
ASPC	ZFYVE9	0.365297	0.32	0.264	1.28 x 10-42	2.11 x 10-38
ASPC	OSBPL9	0.305035	0.556	0.517	4.13 x 10-42	6.78 x 10-38
ASPC	ATAD2B	0.28291	0.507	0.467	5.19 x 10-42	8.53 x 10-38
ASPC	FTO	0.287205	0.578	0.542	5.33 x 10-42	8.75 x 10-38
ASPC	HNRNPR	0.311064	0.351	0.296	9.56 x 10-42	1.57 x 10-37
ASPC	CUTC	0.348903	0.278	0.223	2.85 x 10-40	4.67 x 10-36
ASPC	TBC1D19	0.368225	0.305	0.252	3.92 x 10-40	6.45 x 10-36
ASPC	ARFIP1	0.344505	0.307	0.25	1.22 x 10-39	2.01 x 10-35
ASPC	TRMT11	0.340752	0.353	0.302	4.43 x 10-38	7.28 x 10-34
ASPC	SPART	0.360303	0.303	0.253	4.20 x 10-37	6.90 x 10-33
ASPC	PWWP3A	0.332388	0.255	0.202	1.22 x 10-36	2.01 x 10-32
ASPC	SLC25A12	0.363892	0.275	0.224	1.87 x 10-36	3.06 x 10-32
ASPC	CDC27	0.297642	0.38	0.331	3.01 x 10-36	4.95 x 10-32
ASPC	TPR	0.306056	0.393	0.344	5.84 x 10-36	9.58 x 10-32
ASPC	BRD7	0.301386	0.261	0.208	6.36 x 10-35	1.04 x 10-30
ASPC	GOLM2	0.304449	0.353	0.305	2.09 x 10-32	3.43 x 10-28
ASPC	GNG12	0.301575	0.307	0.259	4.13 x 10-32	6.78 x 10-28
ASPC	CCNL2	0.308678	0.368	0.325	4.57 x 10-32	7.50 x 10-28
ASPC	PHLPP1	0.378557	0.427	0.385	5.83 x 10-32	9.58 x 10-28
ASPC	EIF1AX	0.281282	0.278	0.229	1.23 x 10-31	2.02 x 10-27
ASPC	NPEPPS	0.289967	0.419	0.382	1.44 x 10-31	2.37 x 10-27
ASPC	GPX4	0.368663	0.317	0.276	3.32 x 10-30	5.45 x 10-26
ASPC	SDHAP4	0.310948	0.298	0.255	1.64 x 10-29	2.70 x 10-25
ASPC	KIDINS220	0.252487	0.455	0.424	1.64 x 10-29	2.70 x 10-25
ASPC	CPLANE1	0.285513	0.434	0.402	1.84 x 10-28	3.02 x 10-24
ASPC	PPP3CB	0.253369	0.431	0.4	2.70 x 10-27	4.44 x 10-23
ASPC	ATXN3	0.297097	0.408	0.378	1.55 x 10-26	2.54 x 10-22
ASPC	TPT1-AS1	0.294386	0.406	0.374	1.79 x 10-26	2.94 x 10-22
ASPC	HDLBP	0.268063	0.363	0.328	2.98 x 10-26	4.89 x 10-22
ASPC	PTS	0.272478	0.281	0.239	2.99 x 10-26	4.91 x 10-22
ASPC	HSP90B1	0.3127	0.288	0.249	3.72 x 10-26	6.11 x 10-22
ASPC	WTAP	0.27897	0.393	0.358	5.25 x 10-26	8.63 x 10-22
ASPC	ECPAS	0.264952	0.5	0.476	1.26 x 10-25	2.08 x 10-21
ASPC	SEC63	0.269283	0.386	0.352	1.91 x 10-25	3.13 x 10-21
ASPC	VGLL4	0.271408	0.426	0.392	4.93 x 10-25	8.10 x 10-21
ASPC	DSE	0.356274	0.274	0.239	3.22 x 10-23	5.28 x 10-19
ASPC	TERF2IP	0.288116	0.304	0.266	6.37 x 10-23	1.05 x 10-18
ASPC	NDUFS4	0.286871	0.337	0.304	9.23 x 10-23	1.52 x 10-18
ASPC	ZNF708	0.268319	0.274	0.237	1.74 x 10-22	2.86 x 10-18
ASPC	NEK1	0.304974	0.332	0.301	3.89 x 10-22	6.38 x 10-18
ASPC	DYNC2LI1	0.295906	0.259	0.231	5.76 x 10-18	9.46 x 10-14
ASPC	KIAA1328	0.258687	0.412	0.391	1.15 x 10-17	1.89 x 10-13
ASPC	CFDP1	0.257818	0.328	0.303	1.04 x 10-16	1.71 x 10-12
ASPC	SLC35F5	0.250703	0.325	0.304	1.41 x 10-15	2.31 x 10-11
ASPC	TTC27	0.288659	0.25	0.224	2.08 x 10-15	3.41 x 10-11
ASPC	DLST	0.267127	0.277	0.251	3.92 x 10-15	6.44 x 10-11
ASPC	KIAA0825	0.274041	0.284	0.261	5.07 x 10-13	8.32 x 10-9
ASPC	MTMR2	0.261459	0.291	0.273	4.36 x 10-12	7.17 x 10-8
Adipocyte	ACACB	4.22629	0.984	0.248	<1.00 x 10-300	<1.00 x 10-300
Adipocyte	PDE3B	4.05819	0.968	0.209	<1.00 x 10-300	<1.00 x 10-300
Adipocyte	GPAM	3.62613	0.849	0.039	<1.00 x 10-300	<1.00 x 10-300
Adipocyte	WDPCP	3.56216	0.931	0.462	<1.00 x 10-300	<1.00 x 10-300
Adipocyte	PLIN1	3.44524	0.86	0.045	<1.00 x 10-300	<1.00 x 10-300
Adipocyte	PCDH9	3.21854	0.893	0.242	<1.00 x 10-300	<1.00 x 10-300
Adipocyte	SLC19A3	3.20788	0.811	0.019	<1.00 x 10-300	<1.00 x 10-300
Adipocyte	ENSG00000287231	3.18894	0.74	0.014	<1.00 x 10-300	<1.00 x 10-300
Adipocyte	ENSG00000230333	3.16622	0.861	0.122	<1.00 x 10-300	<1.00 x 10-300
Adipocyte	GHR	2.94593	0.926	0.266	<1.00 x 10-300	<1.00 x 10-300
Adipocyte	ADIPOQ	2.94078	0.804	0.028	<1.00 x 10-300	<1.00 x 10-300
Adipocyte	CLSTN2	2.91641	0.726	0.07	<1.00 x 10-300	<1.00 x 10-300
Adipocyte	DMD	2.9091	0.95	0.45	<1.00 x 10-300	<1.00 x 10-300
Adipocyte	ERBB4	2.77024	0.63	0.026	<1.00 x 10-300	<1.00 x 10-300
Adipocyte	LPL	2.76778	0.825	0.112	<1.00 x 10-300	<1.00 x 10-300
Adipocyte	ENSG00000237813	2.74518	0.713	0.025	<1.00 x 10-300	<1.00 x 10-300
Adipocyte	TENM3	2.73552	0.776	0.08	<1.00 x 10-300	<1.00 x 10-300
Adipocyte	KCNIP2-AS1	2.73435	0.715	0.018	<1.00 x 10-300	<1.00 x 10-300
Adipocyte	AQP7	2.6912	0.805	0.054	<1.00 x 10-300	<1.00 x 10-300
Adipocyte	PTGER3	2.67511	0.731	0.032	<1.00 x 10-300	<1.00 x 10-300
Adipocyte	ADH1B	2.6638	0.843	0.151	<1.00 x 10-300	<1.00 x 10-300
Adipocyte	TRHDE-AS1	2.60353	0.707	0.017	<1.00 x 10-300	<1.00 x 10-300
Adipocyte	SPON1	2.60102	0.602	0.028	<1.00 x 10-300	<1.00 x 10-300
Adipocyte	PLIN4	2.57004	0.72	0.041	<1.00 x 10-300	<1.00 x 10-300
Adipocyte	CAV2	2.52563	0.732	0.076	<1.00 x 10-300	<1.00 x 10-300
Adipocyte	LINC00598	2.48563	0.668	0.065	<1.00 x 10-300	<1.00 x 10-300
Adipocyte	PNPLA2	2.45946	0.778	0.075	<1.00 x 10-300	<1.00 x 10-300
Adipocyte	MAST4	2.45483	0.898	0.305	<1.00 x 10-300	<1.00 x 10-300
Adipocyte	ACSS3	2.45105	0.783	0.157	<1.00 x 10-300	<1.00 x 10-300
Adipocyte	ENSG00000249209	2.44251	0.823	0.333	<1.00 x 10-300	<1.00 x 10-300
Adipocyte	TNFAIP8	2.42574	0.722	0.129	<1.00 x 10-300	<1.00 x 10-300
Adipocyte	ITGA7	2.36295	0.736	0.036	<1.00 x 10-300	<1.00 x 10-300
Adipocyte	GYG2	2.33826	0.663	0.016	<1.00 x 10-300	<1.00 x 10-300
Adipocyte	LINC02607	2.33493	0.64	0.007	<1.00 x 10-300	<1.00 x 10-300
Adipocyte	ACSL1	2.33324	0.874	0.258	<1.00 x 10-300	<1.00 x 10-300
Adipocyte	ENSG00000283240	2.32722	0.649	0.049	<1.00 x 10-300	<1.00 x 10-300
Adipocyte	CIDEC	2.31997	0.695	0.013	<1.00 x 10-300	<1.00 x 10-300
Adipocyte	MAOA	2.31584	0.707	0.079	<1.00 x 10-300	<1.00 x 10-300
Adipocyte	SEMA3A	2.28942	0.806	0.106	<1.00 x 10-300	<1.00 x 10-300
Adipocyte	COL4A1	2.28583	0.921	0.263	<1.00 x 10-300	<1.00 x 10-300
Adipocyte	GBE1	2.28465	0.896	0.477	<1.00 x 10-300	<1.00 x 10-300
Adipocyte	ENSG00000253859	2.26929	0.651	0.08	<1.00 x 10-300	<1.00 x 10-300
Adipocyte	MGST1	2.26759	0.887	0.334	<1.00 x 10-300	<1.00 x 10-300
Adipocyte	PRKAR2B	2.25431	0.789	0.167	<1.00 x 10-300	<1.00 x 10-300
Adipocyte	PFKFB1	2.24262	0.671	0.009	<1.00 x 10-300	<1.00 x 10-300
Adipocyte	PCLO	2.22667	0.509	0.013	<1.00 x 10-300	<1.00 x 10-300
Adipocyte	CSMD1	2.22634	0.395	0.055	<1.00 x 10-300	<1.00 x 10-300
Adipocyte	SLC16A7	2.22423	0.687	0.202	<1.00 x 10-300	<1.00 x 10-300
Adipocyte	TRHDE	2.21121	0.701	0.064	<1.00 x 10-300	<1.00 x 10-300
Adipocyte	TMEM132C	2.19058	0.797	0.165	<1.00 x 10-300	<1.00 x 10-300
Adipocyte	CIDEA	2.18289	0.653	0.013	<1.00 x 10-300	<1.00 x 10-300
Adipocyte	PPP2R1B	2.15507	0.704	0.13	<1.00 x 10-300	<1.00 x 10-300
Adipocyte	G0S2	2.13543	0.435	0.04	<1.00 x 10-300	<1.00 x 10-300
Adipocyte	ITIH5	2.11306	0.799	0.224	<1.00 x 10-300	<1.00 x 10-300
Adipocyte	SOX5	2.09409	0.98	0.663	<1.00 x 10-300	<1.00 x 10-300
Adipocyte	PLOD2	2.0912	0.635	0.064	<1.00 x 10-300	<1.00 x 10-300
Adipocyte	SIK2	2.06067	0.821	0.483	<1.00 x 10-300	<1.00 x 10-300
Adipocyte	VLDLR-AS1	2.0571	0.541	0.011	<1.00 x 10-300	<1.00 x 10-300
Adipocyte	PTPRF	2.05675	0.671	0.022	<1.00 x 10-300	<1.00 x 10-300
Adipocyte	PCSK5	2.04681	0.788	0.31	<1.00 x 10-300	<1.00 x 10-300
Adipocyte	ADRA1A	2.02647	0.518	0.018	<1.00 x 10-300	<1.00 x 10-300
Adipocyte	HK2	2.02637	0.599	0.021	<1.00 x 10-300	<1.00 x 10-300
Adipocyte	PLAAT3	2.02186	0.692	0.086	<1.00 x 10-300	<1.00 x 10-300
Adipocyte	DIRC3	2.02122	0.765	0.209	<1.00 x 10-300	<1.00 x 10-300
Adipocyte	PRKAR2B-AS1	2.0053	0.579	0.048	<1.00 x 10-300	<1.00 x 10-300
Adipocyte	FHL1	2.00029	0.84	0.354	<1.00 x 10-300	<1.00 x 10-300
Adipocyte	TEAD1	1.98949	0.836	0.308	<1.00 x 10-300	<1.00 x 10-300
Adipocyte	PDZRN3	1.98834	0.801	0.265	<1.00 x 10-300	<1.00 x 10-300
Adipocyte	SOX6	1.9844	0.642	0.032	<1.00 x 10-300	<1.00 x 10-300
Adipocyte	MLXIPL	1.97747	0.684	0.042	<1.00 x 10-300	<1.00 x 10-300
Adipocyte	HOOK2	1.97402	0.72	0.123	<1.00 x 10-300	<1.00 x 10-300
Adipocyte	LAMA4	1.95866	0.832	0.36	<1.00 x 10-300	<1.00 x 10-300
Adipocyte	PFKFB3	1.94695	0.841	0.307	<1.00 x 10-300	<1.00 x 10-300
Adipocyte	CDH20	1.94452	0.423	0.009	<1.00 x 10-300	<1.00 x 10-300
Adipocyte	CTIF	1.93101	0.783	0.287	<1.00 x 10-300	<1.00 x 10-300
Adipocyte	ACO1	1.92418	0.678	0.117	<1.00 x 10-300	<1.00 x 10-300
Adipocyte	ACSS2	1.91518	0.673	0.113	<1.00 x 10-300	<1.00 x 10-300
Adipocyte	ACVR1C	1.89379	0.55	0.013	<1.00 x 10-300	<1.00 x 10-300
Adipocyte	TLN2	1.88513	0.847	0.392	<1.00 x 10-300	<1.00 x 10-300
Adipocyte	NRIP1	1.88139	0.695	0.155	<1.00 x 10-300	<1.00 x 10-300
Adipocyte	IGF1	1.87472	0.678	0.181	<1.00 x 10-300	<1.00 x 10-300
Adipocyte	GRK3	1.87044	0.836	0.323	<1.00 x 10-300	<1.00 x 10-300
Adipocyte	PRICKLE2	1.85928	0.759	0.224	<1.00 x 10-300	<1.00 x 10-300
Adipocyte	SLC7A6	1.85822	0.726	0.161	<1.00 x 10-300	<1.00 x 10-300
Adipocyte	ENSG00000257322	1.85427	0.501	0.044	<1.00 x 10-300	<1.00 x 10-300
Adipocyte	PPP1R12B	1.8527	0.857	0.439	<1.00 x 10-300	<1.00 x 10-300
Adipocyte	GPD1	1.83251	0.598	0.014	<1.00 x 10-300	<1.00 x 10-300
Adipocyte	LINC02456	1.80576	0.48	0.042	<1.00 x 10-300	<1.00 x 10-300
Adipocyte	FAM13A	1.79301	0.852	0.509	<1.00 x 10-300	<1.00 x 10-300
Adipocyte	ABCA5	1.78625	0.711	0.15	<1.00 x 10-300	<1.00 x 10-300
Adipocyte	C2CD2	1.77894	0.693	0.187	<1.00 x 10-300	<1.00 x 10-300
Adipocyte	ANGPTL4	1.77869	0.628	0.123	<1.00 x 10-300	<1.00 x 10-300
Adipocyte	GLYAT	1.77548	0.564	0.007	<1.00 x 10-300	<1.00 x 10-300
Adipocyte	C19orf12	1.76821	0.599	0.06	<1.00 x 10-300	<1.00 x 10-300
Adipocyte	TENM4	1.75876	0.533	0.085	<1.00 x 10-300	<1.00 x 10-300
Adipocyte	NRCAM	1.74604	0.355	0.012	<1.00 x 10-300	<1.00 x 10-300
Adipocyte	ASPH	1.74194	0.837	0.477	<1.00 x 10-300	<1.00 x 10-300
Adipocyte	GABRE	1.73944	0.659	0.093	<1.00 x 10-300	<1.00 x 10-300
Adipocyte	LIMA1	1.73012	0.865	0.42	<1.00 x 10-300	<1.00 x 10-300
Adipocyte	AGBL4	1.72194	0.518	0.051	<1.00 x 10-300	<1.00 x 10-300
Adipocyte	LVRN	1.71163	0.619	0.089	<1.00 x 10-300	<1.00 x 10-300
Adipocyte	DAPK2	1.70966	0.594	0.057	<1.00 x 10-300	<1.00 x 10-300
Adipocyte	RHOBTB3	1.70194	0.824	0.386	<1.00 x 10-300	<1.00 x 10-300
Adipocyte	PCDH9-AS2	1.69947	0.475	0.035	<1.00 x 10-300	<1.00 x 10-300
Adipocyte	PHLDB2	1.69837	0.709	0.253	<1.00 x 10-300	<1.00 x 10-300
Adipocyte	PLXNA4	1.69204	0.558	0.081	<1.00 x 10-300	<1.00 x 10-300
Adipocyte	TLE1	1.69166	0.656	0.142	<1.00 x 10-300	<1.00 x 10-300
Adipocyte	ABHD5	1.68138	0.619	0.123	<1.00 x 10-300	<1.00 x 10-300
Adipocyte	PECR	1.67872	0.554	0.022	<1.00 x 10-300	<1.00 x 10-300
Adipocyte	ADCY5	1.66391	0.482	0.012	<1.00 x 10-300	<1.00 x 10-300
Adipocyte	FZD4	1.65863	0.652	0.105	<1.00 x 10-300	<1.00 x 10-300
Adipocyte	EPB41L4B	1.65666	0.517	0.007	<1.00 x 10-300	<1.00 x 10-300
Adipocyte	KCNIP2	1.64858	0.559	0.019	<1.00 x 10-300	<1.00 x 10-300
Adipocyte	ABCD2	1.64752	0.487	0.013	<1.00 x 10-300	<1.00 x 10-300
Adipocyte	ENSG00000290007	1.64041	0.558	0.008	<1.00 x 10-300	<1.00 x 10-300
Adipocyte	GPC6	1.63223	0.672	0.194	<1.00 x 10-300	<1.00 x 10-300
Adipocyte	ENSG00000289965	1.62564	0.433	0.007	<1.00 x 10-300	<1.00 x 10-300
Adipocyte	ROCK2	1.62242	0.775	0.477	<1.00 x 10-300	<1.00 x 10-300
Adipocyte	DGKI	1.61745	0.429	0.019	<1.00 x 10-300	<1.00 x 10-300
Adipocyte	ULK4	1.61144	0.641	0.342	<1.00 x 10-300	<1.00 x 10-300
Adipocyte	SLC7A6OS	1.60518	0.654	0.157	<1.00 x 10-300	<1.00 x 10-300
Adipocyte	FOXO1	1.58666	0.877	0.574	<1.00 x 10-300	<1.00 x 10-300
Adipocyte	AKR1C2	1.58244	0.519	0.053	<1.00 x 10-300	<1.00 x 10-300
Adipocyte	PLIN5	1.57621	0.513	0.008	<1.00 x 10-300	<1.00 x 10-300
Adipocyte	PPP1R9A	1.57582	0.53	0.055	<1.00 x 10-300	<1.00 x 10-300
Adipocyte	HADH	1.57132	0.59	0.079	<1.00 x 10-300	<1.00 x 10-300
Adipocyte	ADIPOQ-AS1	1.55952	0.507	0.008	<1.00 x 10-300	<1.00 x 10-300
Adipocyte	RCL1	1.55457	0.572	0.094	<1.00 x 10-300	<1.00 x 10-300
Adipocyte	OGA	1.54998	0.783	0.45	<1.00 x 10-300	<1.00 x 10-300
Adipocyte	MALAT1	1.54568	1	1	<1.00 x 10-300	<1.00 x 10-300
Adipocyte	ELOVL5	1.54375	0.681	0.195	<1.00 x 10-300	<1.00 x 10-300
Adipocyte	AGPAT2	1.53399	0.537	0.042	<1.00 x 10-300	<1.00 x 10-300
Adipocyte	FAM214A	1.51959	0.761	0.346	<1.00 x 10-300	<1.00 x 10-300
Adipocyte	FASN	1.50943	0.446	0.02	<1.00 x 10-300	<1.00 x 10-300
Adipocyte	COL8A1	1.50723	0.471	0.073	<1.00 x 10-300	<1.00 x 10-300
Adipocyte	SORT1	1.50686	0.612	0.094	<1.00 x 10-300	<1.00 x 10-300
Adipocyte	PRSS23	1.49761	0.76	0.353	<1.00 x 10-300	<1.00 x 10-300
Adipocyte	ID4	1.49301	0.392	0.018	<1.00 x 10-300	<1.00 x 10-300
Adipocyte	GPT2	1.49213	0.473	0.009	<1.00 x 10-300	<1.00 x 10-300
Adipocyte	CYB5A	1.48489	0.566	0.074	<1.00 x 10-300	<1.00 x 10-300
Adipocyte	SAA1	1.48383	0.296	0.031	<1.00 x 10-300	<1.00 x 10-300
Adipocyte	NPY1R	1.48083	0.499	0.023	<1.00 x 10-300	<1.00 x 10-300
Adipocyte	MACROD2	1.47763	0.652	0.207	<1.00 x 10-300	<1.00 x 10-300
Adipocyte	PTPRQ	1.46232	0.429	0.012	<1.00 x 10-300	<1.00 x 10-300
Adipocyte	ST3GAL6	1.45182	0.6	0.17	<1.00 x 10-300	<1.00 x 10-300
Adipocyte	NEDD4L	1.44719	0.523	0.075	<1.00 x 10-300	<1.00 x 10-300
Adipocyte	ECHDC2	1.44273	0.748	0.252	<1.00 x 10-300	<1.00 x 10-300
Adipocyte	HIVEP3	1.44248	0.613	0.159	<1.00 x 10-300	<1.00 x 10-300
Adipocyte	ELMOD3	1.43203	0.59	0.14	<1.00 x 10-300	<1.00 x 10-300
Adipocyte	SVEP1	1.4318	0.671	0.272	<1.00 x 10-300	<1.00 x 10-300
Adipocyte	ZNF117	1.42521	0.646	0.155	<1.00 x 10-300	<1.00 x 10-300
Adipocyte	KLB	1.42501	0.438	0.007	<1.00 x 10-300	<1.00 x 10-300
Adipocyte	MAGI2-AS3	1.41792	0.623	0.165	<1.00 x 10-300	<1.00 x 10-300
Adipocyte	USP33	1.4158	0.761	0.442	<1.00 x 10-300	<1.00 x 10-300
Adipocyte	ENSG00000230490	1.41387	0.55	0.103	<1.00 x 10-300	<1.00 x 10-300
Adipocyte	MREG	1.41355	0.493	0.023	<1.00 x 10-300	<1.00 x 10-300
Adipocyte	PRSS23-AS1	1.41259	0.678	0.191	<1.00 x 10-300	<1.00 x 10-300
Adipocyte	LINC02615	1.40843	0.491	0.059	<1.00 x 10-300	<1.00 x 10-300
Adipocyte	EHBP1-AS1	1.40752	0.575	0.172	<1.00 x 10-300	<1.00 x 10-300
Adipocyte	IRS2	1.40111	0.641	0.167	<1.00 x 10-300	<1.00 x 10-300
Adipocyte	CAT	1.39853	0.666	0.205	<1.00 x 10-300	<1.00 x 10-300
Adipocyte	EBF1	1.39316	0.966	0.561	<1.00 x 10-300	<1.00 x 10-300
Adipocyte	PSMA1	1.39299	0.559	0.086	<1.00 x 10-300	<1.00 x 10-300
Adipocyte	CLMP	1.39193	0.676	0.229	<1.00 x 10-300	<1.00 x 10-300
Adipocyte	EHBP1	1.38737	0.834	0.531	<1.00 x 10-300	<1.00 x 10-300
Adipocyte	PC	1.38411	0.511	0.036	<1.00 x 10-300	<1.00 x 10-300
Adipocyte	ENSG00000243415	1.38393	0.417	0.034	<1.00 x 10-300	<1.00 x 10-300
Adipocyte	MMD	1.37463	0.474	0.031	<1.00 x 10-300	<1.00 x 10-300
Adipocyte	PBX1	1.37131	0.835	0.399	<1.00 x 10-300	<1.00 x 10-300
Adipocyte	LINC01301	1.36869	0.444	0.027	<1.00 x 10-300	<1.00 x 10-300
Adipocyte	SPATA9	1.36241	0.386	0.019	<1.00 x 10-300	<1.00 x 10-300
Adipocyte	TNS1	1.35106	0.83	0.537	<1.00 x 10-300	<1.00 x 10-300
Adipocyte	LMCD1-AS1	1.35015	0.602	0.177	<1.00 x 10-300	<1.00 x 10-300
Adipocyte	TMEM135	1.34517	0.785	0.442	<1.00 x 10-300	<1.00 x 10-300
Adipocyte	CACNA2D1	1.34153	0.746	0.334	<1.00 x 10-300	<1.00 x 10-300
Adipocyte	ENSG00000286739	1.3304	0.392	0.009	<1.00 x 10-300	<1.00 x 10-300
Adipocyte	MACROH2A2	1.33028	0.421	0.053	<1.00 x 10-300	<1.00 x 10-300
Adipocyte	STAT5A	1.32585	0.514	0.086	<1.00 x 10-300	<1.00 x 10-300
Adipocyte	ENSG00000256947	1.32322	0.756	0.35	<1.00 x 10-300	<1.00 x 10-300
Adipocyte	UPP2	1.3216	0.372	0.037	<1.00 x 10-300	<1.00 x 10-300
Adipocyte	FAM126B	1.31791	0.633	0.254	<1.00 x 10-300	<1.00 x 10-300
Adipocyte	ENSG00000284762	1.31289	0.387	0.013	<1.00 x 10-300	<1.00 x 10-300
Adipocyte	ENSG00000250240	1.3103	0.364	0.017	<1.00 x 10-300	<1.00 x 10-300
Adipocyte	LGR4	1.30959	0.653	0.205	<1.00 x 10-300	<1.00 x 10-300
Adipocyte	KCNB1	1.30936	0.398	0.028	<1.00 x 10-300	<1.00 x 10-300
Adipocyte	AKR1C1	1.29853	0.493	0.081	<1.00 x 10-300	<1.00 x 10-300
Adipocyte	MAGI2	1.29088	0.806	0.361	<1.00 x 10-300	<1.00 x 10-300
Adipocyte	PCK1	1.2859	0.261	0.006	<1.00 x 10-300	<1.00 x 10-300
Adipocyte	RMEL3	1.28324	0.39	0.005	<1.00 x 10-300	<1.00 x 10-300
Adipocyte	ARID5B	1.28174	0.8	0.462	<1.00 x 10-300	<1.00 x 10-300
Adipocyte	RTN3	1.27456	0.594	0.216	<1.00 x 10-300	<1.00 x 10-300
Adipocyte	ENSG00000248752	1.27364	0.389	0.047	<1.00 x 10-300	<1.00 x 10-300
Adipocyte	LDLRAD3	1.26811	0.537	0.106	<1.00 x 10-300	<1.00 x 10-300
Adipocyte	GCLM	1.26725	0.417	0.048	<1.00 x 10-300	<1.00 x 10-300
Adipocyte	ATP9A	1.26249	0.566	0.129	<1.00 x 10-300	<1.00 x 10-300
Adipocyte	HSDL2	1.26238	0.631	0.2	<1.00 x 10-300	<1.00 x 10-300
Adipocyte	PRDX6	1.25876	0.582	0.134	<1.00 x 10-300	<1.00 x 10-300
Adipocyte	LINC02240	1.25831	0.346	0.014	<1.00 x 10-300	<1.00 x 10-300
Adipocyte	ALDH1L1	1.24956	0.417	0.005	<1.00 x 10-300	<1.00 x 10-300
Adipocyte	GLRX	1.24666	0.602	0.206	<1.00 x 10-300	<1.00 x 10-300
Adipocyte	GSDMB	1.24419	0.453	0.028	<1.00 x 10-300	<1.00 x 10-300
Adipocyte	DAAM1	1.24245	0.706	0.351	<1.00 x 10-300	<1.00 x 10-300
Adipocyte	MIR193BHG	1.24152	0.462	0.041	<1.00 x 10-300	<1.00 x 10-300
Adipocyte	LEP	1.23793	0.381	0.007	<1.00 x 10-300	<1.00 x 10-300
Adipocyte	PKD1L2	1.23677	0.51	0.126	<1.00 x 10-300	<1.00 x 10-300
Adipocyte	ZFAND5	1.23666	0.721	0.371	<1.00 x 10-300	<1.00 x 10-300
Adipocyte	THBS1	1.23296	0.306	0.068	<1.00 x 10-300	<1.00 x 10-300
Adipocyte	SLC14A2	1.23145	0.332	0.026	<1.00 x 10-300	<1.00 x 10-300
Adipocyte	RETSAT	1.22573	0.464	0.021	<1.00 x 10-300	<1.00 x 10-300
Adipocyte	TPRG1	1.22245	0.677	0.22	<1.00 x 10-300	<1.00 x 10-300
Adipocyte	IMMP2L	1.22031	0.896	0.639	<1.00 x 10-300	<1.00 x 10-300
Adipocyte	ENSG00000291181	1.21745	0.484	0.087	<1.00 x 10-300	<1.00 x 10-300
Adipocyte	MDFIC	1.21508	0.716	0.334	<1.00 x 10-300	<1.00 x 10-300
Adipocyte	PARD3	1.21398	0.83	0.409	<1.00 x 10-300	<1.00 x 10-300
Adipocyte	ENSG00000284418	1.21328	0.467	0.134	<1.00 x 10-300	<1.00 x 10-300
Adipocyte	AIG1	1.21105	0.563	0.151	<1.00 x 10-300	<1.00 x 10-300
Adipocyte	CRYAB	1.20957	0.336	0.028	<1.00 x 10-300	<1.00 x 10-300
Adipocyte	SGCG	1.20754	0.425	0.052	<1.00 x 10-300	<1.00 x 10-300
Adipocyte	PXDN	1.20167	0.626	0.19	<1.00 x 10-300	<1.00 x 10-300
Adipocyte	TMEM164	1.19964	0.488	0.149	<1.00 x 10-300	<1.00 x 10-300
Adipocyte	AIFM2	1.19347	0.439	0.033	<1.00 x 10-300	<1.00 x 10-300
Adipocyte	TCF7L2	1.19233	0.801	0.454	<1.00 x 10-300	<1.00 x 10-300
Adipocyte	ANO6	1.187	0.774	0.486	<1.00 x 10-300	<1.00 x 10-300
Adipocyte	STARD13-AS	1.18697	0.575	0.201	<1.00 x 10-300	<1.00 x 10-300
Adipocyte	ECHDC3	1.17993	0.428	0.009	<1.00 x 10-300	<1.00 x 10-300
Adipocyte	ENSG00000251139	1.17223	0.384	0.044	<1.00 x 10-300	<1.00 x 10-300
Adipocyte	ALPK3	1.17014	0.348	0.022	<1.00 x 10-300	<1.00 x 10-300
Adipocyte	C8orf34	1.16801	0.362	0.028	<1.00 x 10-300	<1.00 x 10-300
Adipocyte	NTRK2	1.16285	0.599	0.208	<1.00 x 10-300	<1.00 x 10-300
Adipocyte	ZBTB7C	1.16062	0.421	0.091	<1.00 x 10-300	<1.00 x 10-300
Adipocyte	ENSG00000287616	1.15393	0.308	0.002	<1.00 x 10-300	<1.00 x 10-300
Adipocyte	ENSG00000237234	1.15119	0.413	0.068	<1.00 x 10-300	<1.00 x 10-300
Adipocyte	ENSG00000287100	1.15112	0.675	0.263	<1.00 x 10-300	<1.00 x 10-300
Adipocyte	EYS	1.14909	0.596	0.195	<1.00 x 10-300	<1.00 x 10-300
Adipocyte	ENSG00000286480	1.14877	0.39	0.052	<1.00 x 10-300	<1.00 x 10-300
Adipocyte	LIMCH1	1.14734	0.753	0.409	<1.00 x 10-300	<1.00 x 10-300
Adipocyte	ENSG00000259347	1.14504	0.403	0.018	<1.00 x 10-300	<1.00 x 10-300
Adipocyte	PTPRS	1.14481	0.682	0.258	<1.00 x 10-300	<1.00 x 10-300
Adipocyte	VKORC1L1	1.1407	0.545	0.178	<1.00 x 10-300	<1.00 x 10-300
Adipocyte	AASS	1.13251	0.534	0.159	<1.00 x 10-300	<1.00 x 10-300
Adipocyte	MEST	1.12374	0.351	0.033	<1.00 x 10-300	<1.00 x 10-300
Adipocyte	TWIST1	1.11766	0.524	0.127	<1.00 x 10-300	<1.00 x 10-300
Adipocyte	NET1	1.1167	0.479	0.09	<1.00 x 10-300	<1.00 x 10-300
Adipocyte	PGM1	1.11034	0.398	0.051	<1.00 x 10-300	<1.00 x 10-300
Adipocyte	ILRUN	1.10005	0.592	0.216	<1.00 x 10-300	<1.00 x 10-300
Adipocyte	PHLDB1	1.09949	0.684	0.269	<1.00 x 10-300	<1.00 x 10-300
Adipocyte	CSAD	1.09778	0.633	0.223	<1.00 x 10-300	<1.00 x 10-300
Adipocyte	LINCADL	1.09321	0.349	0.003	<1.00 x 10-300	<1.00 x 10-300
Adipocyte	DGAT2	1.09232	0.275	0.008	<1.00 x 10-300	<1.00 x 10-300
Adipocyte	MDH1	1.08857	0.456	0.066	<1.00 x 10-300	<1.00 x 10-300
Adipocyte	ENSG00000288891	1.08847	0.585	0.213	<1.00 x 10-300	<1.00 x 10-300
Adipocyte	ANKRD30A	1.08704	0.295	0.005	<1.00 x 10-300	<1.00 x 10-300
Adipocyte	HEBP2	1.08381	0.483	0.063	<1.00 x 10-300	<1.00 x 10-300
Adipocyte	NLGN1	1.0838	0.466	0.12	<1.00 x 10-300	<1.00 x 10-300
Adipocyte	PGM3	1.08257	0.473	0.117	<1.00 x 10-300	<1.00 x 10-300
Adipocyte	APCDD1	1.08121	0.394	0.043	<1.00 x 10-300	<1.00 x 10-300
Adipocyte	SOX5-AS1	1.07894	0.432	0.061	<1.00 x 10-300	<1.00 x 10-300
Adipocyte	ENSG00000234091	1.07507	0.46	0.082	<1.00 x 10-300	<1.00 x 10-300
Adipocyte	ADCY6	1.0726	0.462	0.06	<1.00 x 10-300	<1.00 x 10-300
Adipocyte	PRDX6-AS1	1.07259	0.531	0.136	<1.00 x 10-300	<1.00 x 10-300
Adipocyte	NHS	1.07184	0.451	0.116	<1.00 x 10-300	<1.00 x 10-300
Adipocyte	PDE11A	1.06359	0.313	0.027	<1.00 x 10-300	<1.00 x 10-300
Adipocyte	BCL6	1.05592	0.632	0.224	<1.00 x 10-300	<1.00 x 10-300
Adipocyte	FRMD4A	1.05515	0.893	0.632	<1.00 x 10-300	<1.00 x 10-300
Adipocyte	APOL6	1.05011	0.452	0.084	<1.00 x 10-300	<1.00 x 10-300
Adipocyte	C6	1.04956	0.337	0.042	<1.00 x 10-300	<1.00 x 10-300
Adipocyte	ENSG00000285664	1.04873	0.547	0.188	<1.00 x 10-300	<1.00 x 10-300
Adipocyte	KANK1	1.0471	0.701	0.259	<1.00 x 10-300	<1.00 x 10-300
Adipocyte	MRAS	1.04368	0.401	0.043	<1.00 x 10-300	<1.00 x 10-300
Adipocyte	C1QTNF7-AS1	1.04301	0.472	0.168	<1.00 x 10-300	<1.00 x 10-300
Adipocyte	HSPB7	1.04207	0.325	0.005	<1.00 x 10-300	<1.00 x 10-300
Adipocyte	FGF2	1.04068	0.439	0.093	<1.00 x 10-300	<1.00 x 10-300
Adipocyte	ENSG00000289130	1.04041	0.489	0.148	<1.00 x 10-300	<1.00 x 10-300
Adipocyte	BCL2L13	1.03959	0.548	0.182	<1.00 x 10-300	<1.00 x 10-300
Adipocyte	UGP2	1.03595	0.7	0.344	<1.00 x 10-300	<1.00 x 10-300
Adipocyte	PPA1	1.03506	0.41	0.112	<1.00 x 10-300	<1.00 x 10-300
Adipocyte	SLTM	1.03296	0.702	0.371	<1.00 x 10-300	<1.00 x 10-300
Adipocyte	SPAG16	1.03222	0.453	0.133	<1.00 x 10-300	<1.00 x 10-300
Adipocyte	ATP1A2	1.03173	0.302	0.007	<1.00 x 10-300	<1.00 x 10-300
Adipocyte	GLCCI1	1.03007	0.486	0.138	<1.00 x 10-300	<1.00 x 10-300
Adipocyte	ENSG00000183308	1.02749	0.438	0.094	<1.00 x 10-300	<1.00 x 10-300
Adipocyte	CFLAR-AS1	1.02537	0.48	0.122	<1.00 x 10-300	<1.00 x 10-300
Adipocyte	MIR3936HG	1.02414	0.416	0.043	<1.00 x 10-300	<1.00 x 10-300
Adipocyte	ENSG00000285520	1.01814	0.274	0.026	<1.00 x 10-300	<1.00 x 10-300
Adipocyte	RBP4	1.01734	0.286	0.016	<1.00 x 10-300	<1.00 x 10-300
Adipocyte	STK38L	1.01715	0.504	0.185	<1.00 x 10-300	<1.00 x 10-300
Adipocyte	HSDL2-AS1	1.01474	0.414	0.065	<1.00 x 10-300	<1.00 x 10-300
Adipocyte	COPG2IT1	1.014	0.372	0.051	<1.00 x 10-300	<1.00 x 10-300
Adipocyte	AQP7B	1.01346	0.36	0.014	<1.00 x 10-300	<1.00 x 10-300
Adipocyte	FAM199X	1.01249	0.379	0.069	<1.00 x 10-300	<1.00 x 10-300
Adipocyte	SMIM3	1.00944	0.476	0.109	<1.00 x 10-300	<1.00 x 10-300
Adipocyte	PDHX	1.00829	0.511	0.146	<1.00 x 10-300	<1.00 x 10-300
Adipocyte	PDXK	1.00575	0.554	0.172	<1.00 x 10-300	<1.00 x 10-300
Adipocyte	LPGAT1	1.0044	0.6	0.24	<1.00 x 10-300	<1.00 x 10-300
Adipocyte	MAP4K3-DT	1.00171	0.461	0.122	<1.00 x 10-300	<1.00 x 10-300
Adipocyte	RRAS2	0.999119	0.557	0.186	<1.00 x 10-300	<1.00 x 10-300
Adipocyte	FNDC3B	0.993001	0.919	0.795	<1.00 x 10-300	<1.00 x 10-300
Adipocyte	ENSG00000290876	0.9924	0.564	0.166	<1.00 x 10-300	<1.00 x 10-300
Adipocyte	ACADL	0.980863	0.398	0.035	<1.00 x 10-300	<1.00 x 10-300
Adipocyte	ENSG00000267653	0.973784	0.335	0.019	<1.00 x 10-300	<1.00 x 10-300
Adipocyte	ECM2	0.972708	0.59	0.216	<1.00 x 10-300	<1.00 x 10-300
Adipocyte	LINC02006	0.97156	0.258	0.042	<1.00 x 10-300	<1.00 x 10-300
Adipocyte	ENSG00000231201	0.965082	0.362	0.03	<1.00 x 10-300	<1.00 x 10-300
Adipocyte	ALDH2	0.964704	0.427	0.054	<1.00 x 10-300	<1.00 x 10-300
Adipocyte	MIR29B2CHG	0.964471	0.616	0.263	<1.00 x 10-300	<1.00 x 10-300
Adipocyte	PYGL	0.962396	0.442	0.108	<1.00 x 10-300	<1.00 x 10-300
Adipocyte	SLC25A33	0.959884	0.417	0.098	<1.00 x 10-300	<1.00 x 10-300
Adipocyte	AKR1C3	0.959857	0.37	0.056	<1.00 x 10-300	<1.00 x 10-300
Adipocyte	ALDH4A1	0.958208	0.305	0.009	<1.00 x 10-300	<1.00 x 10-300
Adipocyte	BCKDHB	0.957448	0.542	0.188	<1.00 x 10-300	<1.00 x 10-300
Adipocyte	GLUL	0.957235	0.694	0.417	<1.00 x 10-300	<1.00 x 10-300
Adipocyte	MBNL2	0.952545	0.794	0.622	<1.00 x 10-300	<1.00 x 10-300
Adipocyte	CALCRL-AS1	0.952304	0.677	0.411	<1.00 x 10-300	<1.00 x 10-300
Adipocyte	CD46	0.947107	0.731	0.424	<1.00 x 10-300	<1.00 x 10-300
Adipocyte	HACD2	0.939387	0.405	0.093	<1.00 x 10-300	<1.00 x 10-300
Adipocyte	ANKRD20A11P	0.937485	0.286	0.007	<1.00 x 10-300	<1.00 x 10-300
Adipocyte	ENPP1	0.936904	0.449	0.085	<1.00 x 10-300	<1.00 x 10-300
Adipocyte	HSD17B4	0.935074	0.543	0.221	<1.00 x 10-300	<1.00 x 10-300
Adipocyte	DLG1	0.934108	0.712	0.415	<1.00 x 10-300	<1.00 x 10-300
Adipocyte	TBX15	0.932894	0.519	0.15	<1.00 x 10-300	<1.00 x 10-300
Adipocyte	AOC3	0.932846	0.404	0.027	<1.00 x 10-300	<1.00 x 10-300
Adipocyte	ENSG00000255229	0.926026	0.402	0.05	<1.00 x 10-300	<1.00 x 10-300
Adipocyte	IDH1	0.923942	0.37	0.079	<1.00 x 10-300	<1.00 x 10-300
Adipocyte	SPTBN1-AS2	0.923112	0.584	0.212	<1.00 x 10-300	<1.00 x 10-300
Adipocyte	DIPK1A	0.919835	0.544	0.215	<1.00 x 10-300	<1.00 x 10-300
Adipocyte	KIAA1958	0.919524	0.352	0.048	<1.00 x 10-300	<1.00 x 10-300
Adipocyte	CAPN7	0.9192	0.672	0.369	<1.00 x 10-300	<1.00 x 10-300
Adipocyte	TSPAN15	0.918581	0.408	0.078	<1.00 x 10-300	<1.00 x 10-300
Adipocyte	MME	0.915463	0.468	0.141	<1.00 x 10-300	<1.00 x 10-300
Adipocyte	ESR1	0.914656	0.528	0.227	<1.00 x 10-300	<1.00 x 10-300
Adipocyte	USP24	0.913739	0.679	0.449	<1.00 x 10-300	<1.00 x 10-300
Adipocyte	CFLAR	0.90849	0.768	0.528	<1.00 x 10-300	<1.00 x 10-300
Adipocyte	ENSG00000257252	0.908106	0.334	0.024	<1.00 x 10-300	<1.00 x 10-300
Adipocyte	ENSG00000290421	0.904865	0.287	0.015	<1.00 x 10-300	<1.00 x 10-300
Adipocyte	ZNF608	0.9005	0.344	0.03	<1.00 x 10-300	<1.00 x 10-300
Adipocyte	TRARG1	0.895865	0.318	0.007	<1.00 x 10-300	<1.00 x 10-300
Adipocyte	AR	0.894647	0.441	0.119	<1.00 x 10-300	<1.00 x 10-300
Adipocyte	DECR1	0.894309	0.613	0.281	<1.00 x 10-300	<1.00 x 10-300
Adipocyte	ENSG00000246090	0.8886	0.332	0.039	<1.00 x 10-300	<1.00 x 10-300
Adipocyte	BANK1	0.878791	0.365	0.05	<1.00 x 10-300	<1.00 x 10-300
Adipocyte	ENSG00000237356	0.873316	0.54	0.222	<1.00 x 10-300	<1.00 x 10-300
Adipocyte	RNF111	0.872695	0.672	0.383	<1.00 x 10-300	<1.00 x 10-300
Adipocyte	LRRC8B	0.87032	0.397	0.093	<1.00 x 10-300	<1.00 x 10-300
Adipocyte	LINC02613	0.86831	0.292	0.019	<1.00 x 10-300	<1.00 x 10-300
Adipocyte	LRRIQ3	0.868155	0.287	0.005	<1.00 x 10-300	<1.00 x 10-300
Adipocyte	LIMS1	0.866793	0.685	0.403	<1.00 x 10-300	<1.00 x 10-300
Adipocyte	OPTN	0.866267	0.537	0.214	<1.00 x 10-300	<1.00 x 10-300
Adipocyte	THRB	0.864764	0.757	0.47	<1.00 x 10-300	<1.00 x 10-300
Adipocyte	CAP2	0.860472	0.322	0.031	<1.00 x 10-300	<1.00 x 10-300
Adipocyte	AACS	0.859921	0.337	0.077	<1.00 x 10-300	<1.00 x 10-300
Adipocyte	CPED1	0.858936	0.646	0.375	<1.00 x 10-300	<1.00 x 10-300
Adipocyte	ENSG00000287401	0.858882	0.301	0.006	<1.00 x 10-300	<1.00 x 10-300
Adipocyte	UBE2E2	0.858522	0.841	0.603	<1.00 x 10-300	<1.00 x 10-300
Adipocyte	FREM1	0.858258	0.478	0.132	<1.00 x 10-300	<1.00 x 10-300
Adipocyte	MAP3K20-AS1	0.857708	0.421	0.125	<1.00 x 10-300	<1.00 x 10-300
Adipocyte	ENSG00000260618	0.857705	0.349	0.048	<1.00 x 10-300	<1.00 x 10-300
Adipocyte	ACOX1	0.857265	0.482	0.156	<1.00 x 10-300	<1.00 x 10-300
Adipocyte	LGALS12	0.855846	0.296	0.006	<1.00 x 10-300	<1.00 x 10-300
Adipocyte	RGS22	0.855753	0.315	0.029	<1.00 x 10-300	<1.00 x 10-300
Adipocyte	C14orf180	0.854574	0.307	0.004	<1.00 x 10-300	<1.00 x 10-300
Adipocyte	MAPK10-AS1	0.853404	0.315	0.038	<1.00 x 10-300	<1.00 x 10-300
Adipocyte	ENSG00000229425	0.853055	0.252	0.009	<1.00 x 10-300	<1.00 x 10-300
Adipocyte	SOS1	0.850516	0.703	0.471	<1.00 x 10-300	<1.00 x 10-300
Adipocyte	OTUD7B	0.850244	0.449	0.103	<1.00 x 10-300	<1.00 x 10-300
Adipocyte	BNIP3L	0.849574	0.63	0.289	<1.00 x 10-300	<1.00 x 10-300
Adipocyte	SLC25A25	0.849212	0.352	0.058	<1.00 x 10-300	<1.00 x 10-300
Adipocyte	ADAMTS15	0.848131	0.372	0.095	<1.00 x 10-300	<1.00 x 10-300
Adipocyte	ARHGEF6	0.846284	0.509	0.219	<1.00 x 10-300	<1.00 x 10-300
Adipocyte	GASK1B-AS1	0.843285	0.359	0.09	<1.00 x 10-300	<1.00 x 10-300
Adipocyte	SLC25A16	0.83959	0.489	0.154	<1.00 x 10-300	<1.00 x 10-300
Adipocyte	PTPN3	0.837243	0.291	0.009	<1.00 x 10-300	<1.00 x 10-300
Adipocyte	ETFDH	0.834896	0.544	0.19	<1.00 x 10-300	<1.00 x 10-300
Adipocyte	RDH10-AS1	0.83177	0.27	0.035	<1.00 x 10-300	<1.00 x 10-300
Adipocyte	ENSG00000274441	0.828878	0.3	0.03	<1.00 x 10-300	<1.00 x 10-300
Adipocyte	BHMT2	0.825468	0.382	0.062	<1.00 x 10-300	<1.00 x 10-300
Adipocyte	STEAP2-AS1	0.824266	0.269	0.02	<1.00 x 10-300	<1.00 x 10-300
Adipocyte	DEPP1	0.821406	0.34	0.044	<1.00 x 10-300	<1.00 x 10-300
Adipocyte	LINC01564	0.816641	0.258	0.003	<1.00 x 10-300	<1.00 x 10-300
Adipocyte	CDO1	0.815188	0.283	0.015	<1.00 x 10-300	<1.00 x 10-300
Adipocyte	GCLC	0.811494	0.389	0.093	<1.00 x 10-300	<1.00 x 10-300
Adipocyte	ENSG00000291136	0.809103	0.633	0.327	<1.00 x 10-300	<1.00 x 10-300
Adipocyte	TFDP2	0.808922	0.618	0.308	<1.00 x 10-300	<1.00 x 10-300
Adipocyte	VGLL3	0.804912	0.374	0.135	<1.00 x 10-300	<1.00 x 10-300
Adipocyte	RBMS3-AS3	0.803806	0.698	0.355	<1.00 x 10-300	<1.00 x 10-300
Adipocyte	CLMAT3	0.799528	0.306	0.039	<1.00 x 10-300	<1.00 x 10-300
Adipocyte	TYRO3	0.794062	0.298	0.007	<1.00 x 10-300	<1.00 x 10-300
Adipocyte	DNAH6	0.791793	0.29	0.028	<1.00 x 10-300	<1.00 x 10-300
Adipocyte	WASF3	0.788666	0.449	0.133	<1.00 x 10-300	<1.00 x 10-300
Adipocyte	SLC19A2	0.780516	0.558	0.276	<1.00 x 10-300	<1.00 x 10-300
Adipocyte	NAA50	0.776652	0.485	0.218	<1.00 x 10-300	<1.00 x 10-300
Adipocyte	KANK4	0.774027	0.25	0.009	<1.00 x 10-300	<1.00 x 10-300
Adipocyte	ENSG00000258026	0.772456	0.268	0.011	<1.00 x 10-300	<1.00 x 10-300
Adipocyte	TENM3-AS1	0.770147	0.257	0.011	<1.00 x 10-300	<1.00 x 10-300
Adipocyte	PPP1R9A-AS1	0.765665	0.289	0.035	<1.00 x 10-300	<1.00 x 10-300
Adipocyte	MCCC1	0.764818	0.482	0.157	<1.00 x 10-300	<1.00 x 10-300
Adipocyte	RASD1	0.761745	0.379	0.097	<1.00 x 10-300	<1.00 x 10-300
Adipocyte	RARRES2	0.760972	0.318	0.03	<1.00 x 10-300	<1.00 x 10-300
Adipocyte	ENSG00000279317	0.757057	0.308	0.023	<1.00 x 10-300	<1.00 x 10-300
Adipocyte	INTU	0.755486	0.419	0.103	<1.00 x 10-300	<1.00 x 10-300
Adipocyte	AOC4P	0.754669	0.287	0.003	<1.00 x 10-300	<1.00 x 10-300
Adipocyte	VEGFA	0.754656	0.453	0.166	<1.00 x 10-300	<1.00 x 10-300
Adipocyte	EPM2A	0.753372	0.384	0.098	<1.00 x 10-300	<1.00 x 10-300
Adipocyte	C2orf88	0.75269	0.339	0.071	<1.00 x 10-300	<1.00 x 10-300
Adipocyte	TMEM144	0.748195	0.335	0.065	<1.00 x 10-300	<1.00 x 10-300
Adipocyte	SUCLA2	0.744328	0.529	0.235	<1.00 x 10-300	<1.00 x 10-300
Adipocyte	ACSM5	0.743923	0.342	0.046	<1.00 x 10-300	<1.00 x 10-300
Adipocyte	EIF4EBP2	0.743433	0.461	0.166	<1.00 x 10-300	<1.00 x 10-300
Adipocyte	CDHR3	0.743013	0.423	0.105	<1.00 x 10-300	<1.00 x 10-300
Adipocyte	SLC22A3	0.741674	0.258	0.011	<1.00 x 10-300	<1.00 x 10-300
Adipocyte	TTC38	0.741204	0.323	0.064	<1.00 x 10-300	<1.00 x 10-300
Adipocyte	CFAP69	0.74096	0.404	0.114	<1.00 x 10-300	<1.00 x 10-300
Adipocyte	POR	0.740649	0.423	0.143	<1.00 x 10-300	<1.00 x 10-300
Adipocyte	TSGA10	0.736918	0.326	0.054	<1.00 x 10-300	<1.00 x 10-300
Adipocyte	SUCLG1	0.736589	0.392	0.103	<1.00 x 10-300	<1.00 x 10-300
Adipocyte	PPM1L	0.735215	0.599	0.357	<1.00 x 10-300	<1.00 x 10-300
Adipocyte	MID1	0.733846	0.469	0.196	<1.00 x 10-300	<1.00 x 10-300
Adipocyte	APMAP	0.732765	0.388	0.089	<1.00 x 10-300	<1.00 x 10-300
Adipocyte	AZI2	0.72937	0.49	0.195	<1.00 x 10-300	<1.00 x 10-300
Adipocyte	MAMLD1	0.724788	0.291	0.067	<1.00 x 10-300	<1.00 x 10-300
Adipocyte	GREB1L	0.722973	0.545	0.18	<1.00 x 10-300	<1.00 x 10-300
Adipocyte	FERMT2	0.721499	0.637	0.3	<1.00 x 10-300	<1.00 x 10-300
Adipocyte	UBR3	0.721404	0.752	0.525	<1.00 x 10-300	<1.00 x 10-300
Adipocyte	LINC00632	0.719298	0.309	0.049	<1.00 x 10-300	<1.00 x 10-300
Adipocyte	PRANCR	0.716014	0.455	0.206	<1.00 x 10-300	<1.00 x 10-300
Adipocyte	LNPEP	0.715505	0.549	0.272	<1.00 x 10-300	<1.00 x 10-300
Adipocyte	C1orf198	0.714288	0.269	0.023	<1.00 x 10-300	<1.00 x 10-300
Adipocyte	DHDDS	0.711835	0.417	0.125	<1.00 x 10-300	<1.00 x 10-300
Adipocyte	YWHAG	0.710809	0.444	0.177	<1.00 x 10-300	<1.00 x 10-300
Adipocyte	JHY	0.709043	0.318	0.058	<1.00 x 10-300	<1.00 x 10-300
Adipocyte	TNIP1	0.708657	0.379	0.102	<1.00 x 10-300	<1.00 x 10-300
Adipocyte	TMEM120B	0.704627	0.36	0.097	<1.00 x 10-300	<1.00 x 10-300
Adipocyte	DMGDH	0.703378	0.364	0.078	<1.00 x 10-300	<1.00 x 10-300
Adipocyte	PCCA	0.702909	0.741	0.495	<1.00 x 10-300	<1.00 x 10-300
Adipocyte	MAD2L1-DT	0.702219	0.344	0.106	<1.00 x 10-300	<1.00 x 10-300
Adipocyte	ENSG00000273184	0.700153	0.258	0.01	<1.00 x 10-300	<1.00 x 10-300
Adipocyte	LINC01376	0.700011	0.453	0.165	<1.00 x 10-300	<1.00 x 10-300
Adipocyte	LINC01473	0.699786	0.626	0.327	<1.00 x 10-300	<1.00 x 10-300
Adipocyte	OXCT1	0.696203	0.355	0.096	<1.00 x 10-300	<1.00 x 10-300
Adipocyte	TBC1D4	0.695593	0.568	0.287	<1.00 x 10-300	<1.00 x 10-300
Adipocyte	STX12	0.694565	0.604	0.365	<1.00 x 10-300	<1.00 x 10-300
Adipocyte	LINC00534	0.690884	0.276	0.051	<1.00 x 10-300	<1.00 x 10-300
Adipocyte	ENSG00000259351	0.690263	0.256	0.012	<1.00 x 10-300	<1.00 x 10-300
Adipocyte	ADAMTS9-AS1	0.6889	0.271	0.018	<1.00 x 10-300	<1.00 x 10-300
Adipocyte	CDC14B	0.687983	0.459	0.175	<1.00 x 10-300	<1.00 x 10-300
Adipocyte	LINC01504	0.684236	0.443	0.184	<1.00 x 10-300	<1.00 x 10-300
Adipocyte	STAT5B	0.683559	0.568	0.284	<1.00 x 10-300	<1.00 x 10-300
Adipocyte	TXLNG	0.68353	0.409	0.149	<1.00 x 10-300	<1.00 x 10-300
Adipocyte	FAM89A	0.683484	0.277	0.023	<1.00 x 10-300	<1.00 x 10-300
Adipocyte	CRY2	0.683136	0.516	0.227	<1.00 x 10-300	<1.00 x 10-300
Adipocyte	LARP1	0.682468	0.545	0.259	<1.00 x 10-300	<1.00 x 10-300
Adipocyte	ENSG00000285692	0.680996	0.439	0.163	<1.00 x 10-300	<1.00 x 10-300
Adipocyte	LOXL2	0.678795	0.388	0.125	<1.00 x 10-300	<1.00 x 10-300
Adipocyte	L2HGDH	0.678338	0.287	0.044	<1.00 x 10-300	<1.00 x 10-300
Adipocyte	LINC00960	0.677875	0.308	0.065	<1.00 x 10-300	<1.00 x 10-300
Adipocyte	BLCAP	0.676549	0.437	0.155	<1.00 x 10-300	<1.00 x 10-300
Adipocyte	ARHGEF26	0.676121	0.372	0.1	<1.00 x 10-300	<1.00 x 10-300
Adipocyte	RBM28	0.673358	0.425	0.141	<1.00 x 10-300	<1.00 x 10-300
Adipocyte	CFAP70	0.67119	0.32	0.053	<1.00 x 10-300	<1.00 x 10-300
Adipocyte	DGAT1	0.664734	0.294	0.032	<1.00 x 10-300	<1.00 x 10-300
Adipocyte	CCDC107	0.663297	0.347	0.089	<1.00 x 10-300	<1.00 x 10-300
Adipocyte	MIR22HG	0.662316	0.409	0.126	<1.00 x 10-300	<1.00 x 10-300
Adipocyte	CCNH	0.661922	0.763	0.557	<1.00 x 10-300	<1.00 x 10-300
Adipocyte	RAPGEF4	0.660616	0.308	0.057	<1.00 x 10-300	<1.00 x 10-300
Adipocyte	PSMD8	0.658892	0.357	0.09	<1.00 x 10-300	<1.00 x 10-300
Adipocyte	EIF2B3	0.658621	0.497	0.2	<1.00 x 10-300	<1.00 x 10-300
Adipocyte	HIBCH	0.658571	0.613	0.333	<1.00 x 10-300	<1.00 x 10-300
Adipocyte	EMC3	0.656233	0.458	0.171	<1.00 x 10-300	<1.00 x 10-300
Adipocyte	SUGCT	0.655841	0.364	0.105	<1.00 x 10-300	<1.00 x 10-300
Adipocyte	PTGR1	0.654456	0.414	0.128	<1.00 x 10-300	<1.00 x 10-300
Adipocyte	SLC66A2	0.652192	0.405	0.155	<1.00 x 10-300	<1.00 x 10-300
Adipocyte	DDI2	0.650015	0.446	0.176	<1.00 x 10-300	<1.00 x 10-300
Adipocyte	RETREG1	0.648164	0.328	0.079	<1.00 x 10-300	<1.00 x 10-300
Adipocyte	GPHN	0.648083	0.704	0.475	<1.00 x 10-300	<1.00 x 10-300
Adipocyte	ENSG00000275119	0.64741	0.353	0.101	<1.00 x 10-300	<1.00 x 10-300
Adipocyte	LONRF1	0.646951	0.436	0.183	<1.00 x 10-300	<1.00 x 10-300
Adipocyte	GRIK2	0.646532	0.314	0.094	<1.00 x 10-300	<1.00 x 10-300
Adipocyte	VWA8	0.642291	0.586	0.302	<1.00 x 10-300	<1.00 x 10-300
Adipocyte	ENSG00000234428	0.642047	0.264	0.058	<1.00 x 10-300	<1.00 x 10-300
Adipocyte	CCDC69	0.641679	0.351	0.075	<1.00 x 10-300	<1.00 x 10-300
Adipocyte	ENSG00000254420	0.64118	0.505	0.274	<1.00 x 10-300	<1.00 x 10-300
Adipocyte	SPTBN1-AS1	0.641104	0.377	0.115	<1.00 x 10-300	<1.00 x 10-300
Adipocyte	BDNF-AS	0.639313	0.307	0.073	<1.00 x 10-300	<1.00 x 10-300
Adipocyte	CHST3	0.638846	0.341	0.096	<1.00 x 10-300	<1.00 x 10-300
Adipocyte	GTF2I-AS1	0.637362	0.382	0.107	<1.00 x 10-300	<1.00 x 10-300
Adipocyte	MCCC2	0.637326	0.396	0.119	<1.00 x 10-300	<1.00 x 10-300
Adipocyte	PIR	0.634215	0.312	0.069	<1.00 x 10-300	<1.00 x 10-300
Adipocyte	MTHFD1	0.63375	0.322	0.066	<1.00 x 10-300	<1.00 x 10-300
Adipocyte	LARP4	0.633705	0.507	0.248	<1.00 x 10-300	<1.00 x 10-300
Adipocyte	RNPC3	0.633354	0.592	0.297	<1.00 x 10-300	<1.00 x 10-300
Adipocyte	MOCS1	0.632546	0.268	0.028	<1.00 x 10-300	<1.00 x 10-300
Adipocyte	APIP	0.631625	0.385	0.129	<1.00 x 10-300	<1.00 x 10-300
Adipocyte	GRIP1	0.631212	0.276	0.059	<1.00 x 10-300	<1.00 x 10-300
Adipocyte	KANSL1L	0.630812	0.64	0.381	<1.00 x 10-300	<1.00 x 10-300
Adipocyte	SYNE3	0.629884	0.603	0.363	<1.00 x 10-300	<1.00 x 10-300
Adipocyte	KLF15	0.62382	0.264	0.018	<1.00 x 10-300	<1.00 x 10-300
Adipocyte	MAPT	0.62296	0.262	0.029	<1.00 x 10-300	<1.00 x 10-300
Adipocyte	AKAP12	0.622172	0.525	0.24	<1.00 x 10-300	<1.00 x 10-300
Adipocyte	ENSG00000257759	0.621034	0.287	0.048	<1.00 x 10-300	<1.00 x 10-300
Adipocyte	PMEPA1	0.620306	0.355	0.119	<1.00 x 10-300	<1.00 x 10-300
Adipocyte	MYCBP2	0.619036	0.787	0.633	<1.00 x 10-300	<1.00 x 10-300
Adipocyte	RNF217	0.618056	0.486	0.233	<1.00 x 10-300	<1.00 x 10-300
Adipocyte	MSH3	0.616047	0.52	0.252	<1.00 x 10-300	<1.00 x 10-300
Adipocyte	ATP13A3	0.615499	0.593	0.338	<1.00 x 10-300	<1.00 x 10-300
Adipocyte	ETFA	0.614082	0.569	0.298	<1.00 x 10-300	<1.00 x 10-300
Adipocyte	PLEKHM3	0.613963	0.477	0.204	<1.00 x 10-300	<1.00 x 10-300
Adipocyte	SLC25A18	0.613169	0.255	0.032	<1.00 x 10-300	<1.00 x 10-300
Adipocyte	ABCC6	0.612549	0.261	0.019	<1.00 x 10-300	<1.00 x 10-300
Adipocyte	ENSG00000288061	0.611783	0.319	0.061	<1.00 x 10-300	<1.00 x 10-300
Adipocyte	NIPSNAP3B	0.611053	0.262	0.035	<1.00 x 10-300	<1.00 x 10-300
Adipocyte	C4orf19	0.609802	0.386	0.126	<1.00 x 10-300	<1.00 x 10-300
Adipocyte	TET1	0.607865	0.31	0.095	<1.00 x 10-300	<1.00 x 10-300
Adipocyte	USP40	0.606108	0.525	0.236	<1.00 x 10-300	<1.00 x 10-300
Adipocyte	TMEM64	0.604815	0.253	0.05	<1.00 x 10-300	<1.00 x 10-300
Adipocyte	PMS2P4	0.602985	0.565	0.27	<1.00 x 10-300	<1.00 x 10-300
Adipocyte	RRAGC-DT	0.602216	0.409	0.15	<1.00 x 10-300	<1.00 x 10-300
Adipocyte	KIF21A	0.599381	0.327	0.082	<1.00 x 10-300	<1.00 x 10-300
Adipocyte	FZD4-DT	0.595584	0.254	0.022	<1.00 x 10-300	<1.00 x 10-300
Adipocyte	EOGT	0.593571	0.321	0.074	<1.00 x 10-300	<1.00 x 10-300
Adipocyte	NNT	0.593368	0.489	0.236	<1.00 x 10-300	<1.00 x 10-300
Adipocyte	ECHDC1	0.593358	0.453	0.192	<1.00 x 10-300	<1.00 x 10-300
Adipocyte	ENSG00000253811	0.590757	0.33	0.075	<1.00 x 10-300	<1.00 x 10-300
Adipocyte	ENSG00000254604	0.589042	0.469	0.202	<1.00 x 10-300	<1.00 x 10-300
Adipocyte	ALK	0.586861	0.263	0.045	<1.00 x 10-300	<1.00 x 10-300
Adipocyte	CHP1	0.586432	0.319	0.115	<1.00 x 10-300	<1.00 x 10-300
Adipocyte	ERI2	0.585929	0.257	0.056	<1.00 x 10-300	<1.00 x 10-300
Adipocyte	ORC2	0.585168	0.448	0.197	<1.00 x 10-300	<1.00 x 10-300
Adipocyte	IHO1	0.583786	0.318	0.07	<1.00 x 10-300	<1.00 x 10-300
Adipocyte	MAP3K13	0.582519	0.308	0.083	<1.00 x 10-300	<1.00 x 10-300
Adipocyte	UNC5C	0.581772	0.267	0.084	<1.00 x 10-300	<1.00 x 10-300
Adipocyte	GTF2I	0.580869	0.541	0.262	<1.00 x 10-300	<1.00 x 10-300
Adipocyte	LPIN1	0.580249	0.323	0.116	<1.00 x 10-300	<1.00 x 10-300
Adipocyte	CYP2U1-AS1	0.578417	0.328	0.095	<1.00 x 10-300	<1.00 x 10-300
Adipocyte	PRKN	0.577728	0.806	0.589	<1.00 x 10-300	<1.00 x 10-300
Adipocyte	ENSG00000286162	0.572979	0.374	0.139	<1.00 x 10-300	<1.00 x 10-300
Adipocyte	FRG1-DT	0.572129	0.26	0.049	<1.00 x 10-300	<1.00 x 10-300
Adipocyte	ZBTB16	0.570076	0.895	0.674	<1.00 x 10-300	<1.00 x 10-300
Adipocyte	LRRN3	0.568138	0.254	0.036	<1.00 x 10-300	<1.00 x 10-300
Adipocyte	RFX3-DT	0.567446	0.458	0.208	<1.00 x 10-300	<1.00 x 10-300
Adipocyte	SHOC1	0.56554	0.368	0.136	<1.00 x 10-300	<1.00 x 10-300
Adipocyte	ENSG00000254733	0.561794	0.381	0.142	<1.00 x 10-300	<1.00 x 10-300
Adipocyte	LINC01252	0.561712	0.255	0.035	<1.00 x 10-300	<1.00 x 10-300
Adipocyte	SUCLG2-DT	0.559568	0.295	0.08	<1.00 x 10-300	<1.00 x 10-300
Adipocyte	GPD1L	0.557221	0.28	0.064	<1.00 x 10-300	<1.00 x 10-300
Adipocyte	TAPT1-AS1	0.555347	0.373	0.122	<1.00 x 10-300	<1.00 x 10-300
Adipocyte	ENSG00000249236	0.548686	0.328	0.116	<1.00 x 10-300	<1.00 x 10-300
Adipocyte	ENSG00000286334	0.54628	0.287	0.078	<1.00 x 10-300	<1.00 x 10-300
Adipocyte	FAM76A	0.542308	0.369	0.148	<1.00 x 10-300	<1.00 x 10-300
Adipocyte	ENSG00000234915	0.540088	0.291	0.088	<1.00 x 10-300	<1.00 x 10-300
Adipocyte	BPHL	0.537591	0.284	0.058	<1.00 x 10-300	<1.00 x 10-300
Adipocyte	ENSG00000288542	0.536546	0.321	0.096	<1.00 x 10-300	<1.00 x 10-300
Adipocyte	ENSG00000291203	0.534476	0.556	0.311	<1.00 x 10-300	<1.00 x 10-300
Adipocyte	GTF2E2	0.530426	0.431	0.175	<1.00 x 10-300	<1.00 x 10-300
Adipocyte	MICAL3	0.529001	0.405	0.153	<1.00 x 10-300	<1.00 x 10-300
Adipocyte	WDR20	0.528366	0.504	0.259	<1.00 x 10-300	<1.00 x 10-300
Adipocyte	ABHD15-AS1	0.524815	0.479	0.243	<1.00 x 10-300	<1.00 x 10-300
Adipocyte	GPATCH11	0.522128	0.277	0.063	<1.00 x 10-300	<1.00 x 10-300
Adipocyte	EPM2A-DT	0.521118	0.387	0.147	<1.00 x 10-300	<1.00 x 10-300
Adipocyte	NUDT4	0.520026	0.311	0.105	<1.00 x 10-300	<1.00 x 10-300
Adipocyte	MATN2	0.519348	0.328	0.105	<1.00 x 10-300	<1.00 x 10-300
Adipocyte	RNLS	0.518456	0.359	0.137	<1.00 x 10-300	<1.00 x 10-300
Adipocyte	GDPD5	0.511604	0.261	0.055	<1.00 x 10-300	<1.00 x 10-300
Adipocyte	PPP1R15B-AS1	0.507669	0.257	0.069	<1.00 x 10-300	<1.00 x 10-300
Adipocyte	AGBL3	0.504858	0.307	0.098	<1.00 x 10-300	<1.00 x 10-300
Adipocyte	TSEN2	0.504651	0.346	0.115	<1.00 x 10-300	<1.00 x 10-300
Adipocyte	ACER2	0.502917	0.3	0.091	<1.00 x 10-300	<1.00 x 10-300
Adipocyte	CLCA4-AS1	0.498597	0.261	0.066	<1.00 x 10-300	<1.00 x 10-300
Adipocyte	DAB1	0.495865	0.385	0.152	<1.00 x 10-300	<1.00 x 10-300
Adipocyte	CNTN3	0.493026	0.3	0.063	<1.00 x 10-300	<1.00 x 10-300
Adipocyte	AKT2	0.492523	0.36	0.123	<1.00 x 10-300	<1.00 x 10-300
Adipocyte	RNF217-AS1	0.491924	0.264	0.088	<1.00 x 10-300	<1.00 x 10-300
Adipocyte	CEPT1	0.489386	0.44	0.186	<1.00 x 10-300	<1.00 x 10-300
Adipocyte	TOM1L1	0.488357	0.27	0.054	<1.00 x 10-300	<1.00 x 10-300
Adipocyte	NHLRC3	0.488196	0.433	0.182	<1.00 x 10-300	<1.00 x 10-300
Adipocyte	MTERF1	0.487401	0.396	0.172	<1.00 x 10-300	<1.00 x 10-300
Adipocyte	MKRN2OS	0.486913	0.281	0.065	<1.00 x 10-300	<1.00 x 10-300
Adipocyte	CELF2-AS2	0.485926	0.318	0.098	<1.00 x 10-300	<1.00 x 10-300
Adipocyte	SLC25A27	0.485862	0.35	0.103	<1.00 x 10-300	<1.00 x 10-300
Adipocyte	CCT6P3	0.485326	0.309	0.077	<1.00 x 10-300	<1.00 x 10-300
Adipocyte	PALS1	0.48515	0.443	0.206	<1.00 x 10-300	<1.00 x 10-300
Adipocyte	TTLL7	0.48504	0.282	0.091	<1.00 x 10-300	<1.00 x 10-300
Adipocyte	PLA2G6	0.483584	0.297	0.079	<1.00 x 10-300	<1.00 x 10-300
Adipocyte	ENSG00000226605	0.483133	0.263	0.06	<1.00 x 10-300	<1.00 x 10-300
Adipocyte	AGL	0.482307	0.361	0.148	<1.00 x 10-300	<1.00 x 10-300
Adipocyte	RAB30-DT	0.480671	0.358	0.123	<1.00 x 10-300	<1.00 x 10-300
Adipocyte	MAP2K6	0.478708	0.304	0.087	<1.00 x 10-300	<1.00 x 10-300
Adipocyte	BET1	0.477821	0.269	0.062	<1.00 x 10-300	<1.00 x 10-300
Adipocyte	LINC02256.1	0.47437	0.463	0.182	<1.00 x 10-300	<1.00 x 10-300
Adipocyte	DIAPH2-AS1	0.470887	0.397	0.183	<1.00 x 10-300	<1.00 x 10-300
Adipocyte	SNHG22	0.466855	0.286	0.079	<1.00 x 10-300	<1.00 x 10-300
Adipocyte	FTX	0.462111	0.922	0.879	<1.00 x 10-300	<1.00 x 10-300
Adipocyte	CDC37L1	0.462039	0.302	0.105	<1.00 x 10-300	<1.00 x 10-300
Adipocyte	GPR180	0.460898	0.252	0.052	<1.00 x 10-300	<1.00 x 10-300
Adipocyte	FAM219B	0.458862	0.268	0.061	<1.00 x 10-300	<1.00 x 10-300
Adipocyte	ENSG00000228804	0.45772	0.286	0.076	<1.00 x 10-300	<1.00 x 10-300
Adipocyte	TMEM72-AS1	0.45712	0.355	0.15	<1.00 x 10-300	<1.00 x 10-300
Adipocyte	KATNAL2	0.45455	0.298	0.091	<1.00 x 10-300	<1.00 x 10-300
Adipocyte	PPP2R3A	0.452943	0.443	0.21	<1.00 x 10-300	<1.00 x 10-300
Adipocyte	ENSG00000255968	0.452817	0.256	0.081	<1.00 x 10-300	<1.00 x 10-300
Adipocyte	POLI	0.451065	0.314	0.096	<1.00 x 10-300	<1.00 x 10-300
Adipocyte	TULP4	0.450065	0.406	0.179	<1.00 x 10-300	<1.00 x 10-300
Adipocyte	KLHDC1	0.448812	0.413	0.175	<1.00 x 10-300	<1.00 x 10-300
Adipocyte	AMOTL2	0.447221	0.289	0.08	<1.00 x 10-300	<1.00 x 10-300
Adipocyte	ANKRD17-DT	0.44685	0.298	0.092	<1.00 x 10-300	<1.00 x 10-300
Adipocyte	SLC35G2	0.446097	0.279	0.082	<1.00 x 10-300	<1.00 x 10-300
Adipocyte	AKAP7	0.445183	0.376	0.157	<1.00 x 10-300	<1.00 x 10-300
Adipocyte	TSPAN3	0.43965	0.356	0.151	<1.00 x 10-300	<1.00 x 10-300
Adipocyte	MTIF3	0.437067	0.348	0.139	<1.00 x 10-300	<1.00 x 10-300
Adipocyte	FSTL3	0.434211	0.254	0.058	<1.00 x 10-300	<1.00 x 10-300
Adipocyte	TACC2	0.432743	0.391	0.159	<1.00 x 10-300	<1.00 x 10-300
Adipocyte	NKAIN2	0.430759	0.278	0.067	<1.00 x 10-300	<1.00 x 10-300
Adipocyte	ARHGAP11A-DT	0.428597	0.363	0.122	<1.00 x 10-300	<1.00 x 10-300
Adipocyte	RHOXF1	0.423576	0.343	0.119	<1.00 x 10-300	<1.00 x 10-300
Adipocyte	LINC01697	0.422967	0.293	0.055	<1.00 x 10-300	<1.00 x 10-300
Adipocyte	DLD	0.422057	0.386	0.166	<1.00 x 10-300	<1.00 x 10-300
Adipocyte	CCN1	0.419806	0.307	0.11	<1.00 x 10-300	<1.00 x 10-300
Adipocyte	ACO2	0.419104	0.411	0.187	<1.00 x 10-300	<1.00 x 10-300
Adipocyte	WDR19	0.410133	0.328	0.127	<1.00 x 10-300	<1.00 x 10-300
Adipocyte	MNAT1	0.404683	0.433	0.2	<1.00 x 10-300	<1.00 x 10-300
Adipocyte	JADE1	0.403764	0.34	0.12	<1.00 x 10-300	<1.00 x 10-300
Adipocyte	DCUN1D4	0.403576	0.403	0.178	<1.00 x 10-300	<1.00 x 10-300
Adipocyte	CRADD-AS1	0.403331	0.256	0.076	<1.00 x 10-300	<1.00 x 10-300
Adipocyte	HOXB-AS1	0.401873	0.267	0.068	<1.00 x 10-300	<1.00 x 10-300
Adipocyte	ZNF717	0.398724	0.304	0.107	<1.00 x 10-300	<1.00 x 10-300
Adipocyte	ZMAT1	0.395057	0.322	0.114	<1.00 x 10-300	<1.00 x 10-300
Adipocyte	EIF1B-AS1	0.392639	0.318	0.124	<1.00 x 10-300	<1.00 x 10-300
Adipocyte	PEX14	0.383974	0.423	0.191	<1.00 x 10-300	<1.00 x 10-300
Adipocyte	COPG2	0.380288	0.264	0.085	<1.00 x 10-300	<1.00 x 10-300
Adipocyte	CTC-338M12.4	0.37916	0.255	0.07	<1.00 x 10-300	<1.00 x 10-300
Adipocyte	PHKA2	0.376383	0.266	0.079	<1.00 x 10-300	<1.00 x 10-300
Adipocyte	SPDYE3	0.373582	0.251	0.067	<1.00 x 10-300	<1.00 x 10-300
Adipocyte	HEXIM2-AS1	0.370375	0.391	0.161	<1.00 x 10-300	<1.00 x 10-300
Adipocyte	LURAP1L	0.369163	0.265	0.088	<1.00 x 10-300	<1.00 x 10-300
Adipocyte	ZNF827	0.367321	0.291	0.097	<1.00 x 10-300	<1.00 x 10-300
Adipocyte	TRIM66	0.365932	0.329	0.125	<1.00 x 10-300	<1.00 x 10-300
Adipocyte	PISD	0.356879	0.336	0.134	<1.00 x 10-300	<1.00 x 10-300
Adipocyte	CCDC125	0.356651	0.265	0.083	<1.00 x 10-300	<1.00 x 10-300
Adipocyte	VSIG10	0.351177	0.264	0.088	<1.00 x 10-300	<1.00 x 10-300
Adipocyte	ZC2HC1C	0.310301	0.268	0.09	<1.00 x 10-300	<1.00 x 10-300
Adipocyte	ERMP1	0.363059	0.358	0.15	9.07 x 10-308	1.49 x 10-303
Adipocyte	FGGY	0.396773	0.381	0.166	4.70 x 10-307	7.72 x 10-303
Adipocyte	HSPA12A	0.384756	0.253	0.085	2.50 x 10-306	4.10 x 10-302
Adipocyte	SSB	0.437343	0.334	0.138	1.49 x 10-305	2.45 x 10-301
Adipocyte	TANK	0.504549	0.628	0.383	1.23 x 10-304	2.02 x 10-300
Adipocyte	MTMR12	0.42751	0.38	0.17	2.31 x 10-303	3.79 x 10-299
Adipocyte	ATP6V1D	0.464602	0.412	0.194	4.40 x 10-303	7.24 x 10-299
Adipocyte	CREB3L2	0.694733	0.541	0.322	3.67 x 10-301	6.03 x 10-297
Adipocyte	ADGRA3	0.34194	0.342	0.14	1.95 x 10-300	3.21 x 10-296
Adipocyte	ME3	0.433664	0.419	0.198	3.55 x 10-299	5.82 x 10-295
Adipocyte	ADNP2	0.357144	0.306	0.119	2.74 x 10-298	4.50 x 10-294
Adipocyte	PLCE1	0.427203	0.342	0.144	4.83 x 10-297	7.94 x 10-293
Adipocyte	TOB2	0.3956	0.301	0.118	2.35 x 10-293	3.86 x 10-289
Adipocyte	HLCS	0.350319	0.407	0.186	8.26 x 10-293	1.36 x 10-288
Adipocyte	ENSG00000223646	0.380456	0.368	0.163	3.48 x 10-292	5.71 x 10-288
Adipocyte	UBQLN1	0.427578	0.421	0.202	1.51 x 10-291	2.48 x 10-287
Adipocyte	TNRC6A	0.492638	0.771	0.609	2.10 x 10-291	3.45 x 10-287
Adipocyte	COPB2-DT	0.35477	0.341	0.142	1.13 x 10-290	1.85 x 10-286
Adipocyte	ZNF451-AS1	0.33057	0.322	0.13	2.42 x 10-290	3.98 x 10-286
Adipocyte	CEP57L1	0.374168	0.365	0.162	5.98 x 10-288	9.82 x 10-284
Adipocyte	ZNF248	0.40182	0.384	0.176	5.19 x 10-287	8.53 x 10-283
Adipocyte	CCDC18	0.387537	0.408	0.192	1.78 x 10-286	2.93 x 10-282
Adipocyte	HMGN3	0.441189	0.529	0.289	3.72 x 10-286	6.11 x 10-282
Adipocyte	CAPS2	0.378679	0.36	0.157	1.02 x 10-285	1.67 x 10-281
Adipocyte	ACADM	0.361537	0.299	0.118	2.20 x 10-285	3.61 x 10-281
Adipocyte	DNHD1	0.342331	0.328	0.136	2.81 x 10-285	4.62 x 10-281
Adipocyte	USF3	0.393835	0.322	0.134	1.42 x 10-284	2.33 x 10-280
Adipocyte	CDKL1	0.432541	0.302	0.122	1.45 x 10-283	2.38 x 10-279
Adipocyte	ORMDL1	0.360355	0.45	0.222	2.12 x 10-281	3.48 x 10-277
Adipocyte	USP6NL	0.396797	0.32	0.134	2.32 x 10-280	3.81 x 10-276
Adipocyte	PDK4-AS1	0.487808	0.37	0.171	2.70 x 10-280	4.43 x 10-276
Adipocyte	AHCYL1	0.436398	0.426	0.21	2.12 x 10-279	3.49 x 10-275
Adipocyte	ANGPTL1	0.418708	0.274	0.105	7.65 x 10-278	1.26 x 10-273
Adipocyte	ACVR1B	0.350669	0.277	0.105	1.95 x 10-277	3.21 x 10-273
Adipocyte	ZRANB3	0.367527	0.403	0.191	1.33 x 10-276	2.18 x 10-272
Adipocyte	TATDN1	0.345022	0.332	0.142	4.04 x 10-275	6.63 x 10-271
Adipocyte	STAG3L4	0.300448	0.304	0.122	8.08 x 10-275	1.33 x 10-270
Adipocyte	CMSS1	0.607068	0.586	0.362	4.74 x 10-272	7.78 x 10-268
Adipocyte	TMLHE-AS1	0.391857	0.369	0.171	8.43 x 10-271	1.39 x 10-266
Adipocyte	PRMT7	0.288827	0.288	0.115	9.47 x 10-265	1.56 x 10-260
Adipocyte	SREBF1	0.466568	0.301	0.129	1.29 x 10-264	2.12 x 10-260
Adipocyte	LSS	0.296946	0.279	0.108	1.34 x 10-264	2.21 x 10-260
Adipocyte	FKBP5	0.756431	0.765	0.661	3.12 x 10-264	5.13 x 10-260
Adipocyte	APPBP2	0.489561	0.565	0.342	4.42 x 10-264	7.26 x 10-260
Adipocyte	SIL1	0.401819	0.518	0.285	5.51 x 10-264	9.05 x 10-260
Adipocyte	ENSG00000223727	0.345563	0.255	0.094	1.15 x 10-263	1.88 x 10-259
Adipocyte	RRN3	0.30128	0.261	0.098	1.45 x 10-262	2.39 x 10-258
Adipocyte	EOLA2-DT	0.382191	0.371	0.174	1.70 x 10-262	2.80 x 10-258
Adipocyte	ATP10A	0.676582	0.441	0.242	3.68 x 10-262	6.05 x 10-258
Adipocyte	C1orf52	0.347525	0.318	0.136	6.44 x 10-262	1.06 x 10-257
Adipocyte	VPS13A	0.376479	0.441	0.224	1.92 x 10-260	3.15 x 10-256
Adipocyte	IGF2BP2	0.362237	0.314	0.133	3.90 x 10-260	6.41 x 10-256
Adipocyte	ENSG00000259336	0.330203	0.274	0.108	4.86 x 10-257	7.99 x 10-253
Adipocyte	LDAH	0.315778	0.279	0.111	2.05 x 10-256	3.37 x 10-252
Adipocyte	CDADC1	0.545989	0.281	0.116	2.15 x 10-256	3.53 x 10-252
Adipocyte	LYPLAL1	0.388541	0.501	0.275	2.07 x 10-253	3.39 x 10-249
Adipocyte	ITGB1BP1	0.371199	0.435	0.222	2.71 x 10-253	4.45 x 10-249
Adipocyte	LATS2	0.457697	0.521	0.299	9.96 x 10-252	1.64 x 10-247
Adipocyte	MBD2	0.482836	0.482	0.272	3.56 x 10-251	5.85 x 10-247
Adipocyte	ACYP2	0.450576	0.683	0.459	1.10 x 10-250	1.81 x 10-246
Adipocyte	ENOSF1	0.337454	0.51	0.277	3.29 x 10-250	5.41 x 10-246
Adipocyte	ENSG00000286803	0.273244	0.275	0.109	3.31 x 10-249	5.44 x 10-245
Adipocyte	ENSG00000286153	0.414362	0.314	0.139	5.94 x 10-249	9.76 x 10-245
Adipocyte	POM121	0.393447	0.445	0.234	6.30 x 10-249	1.04 x 10-244
Adipocyte	NQO2	0.29482	0.258	0.1	1.14 x 10-248	1.87 x 10-244
Adipocyte	RAB33B-AS1	0.2955	0.325	0.143	2.19 x 10-248	3.59 x 10-244
Adipocyte	CCNYL1	0.329842	0.279	0.114	6.08 x 10-248	9.99 x 10-244
Adipocyte	ENSG00000254538	0.318769	0.283	0.117	1.24 x 10-246	2.04 x 10-242
Adipocyte	ENSG00000255872	0.267743	0.273	0.109	2.44 x 10-246	4.01 x 10-242
Adipocyte	SCML1	0.345299	0.339	0.155	3.26 x 10-246	5.36 x 10-242
Adipocyte	EPB41L5	0.292329	0.325	0.144	1.52 x 10-245	2.50 x 10-241
Adipocyte	XPNPEP3	0.278198	0.309	0.132	1.29 x 10-244	2.13 x 10-240
Adipocyte	SCP2	0.445317	0.476	0.265	2.01 x 10-243	3.30 x 10-239
Adipocyte	ADH5	0.332794	0.302	0.131	3.47 x 10-243	5.69 x 10-239
Adipocyte	MYLIP	0.483179	0.293	0.129	3.61 x 10-243	5.93 x 10-239
Adipocyte	PPARA	0.340772	0.319	0.143	1.35 x 10-241	2.22 x 10-237
Adipocyte	CYREN	0.288066	0.333	0.15	6.81 x 10-241	1.12 x 10-236
Adipocyte	PNPLA7	0.305859	0.292	0.123	1.18 x 10-240	1.93 x 10-236
Adipocyte	SEPTIN11	0.488036	0.669	0.46	8.46 x 10-240	1.39 x 10-235
Adipocyte	RPAP2	0.345758	0.462	0.244	6.59 x 10-239	1.08 x 10-234
Adipocyte	PRPF18	0.368698	0.471	0.257	1.82 x 10-237	2.99 x 10-233
Adipocyte	TMEM241	0.438352	0.416	0.218	4.78 x 10-235	7.86 x 10-231
Adipocyte	ENSG00000291177	0.310132	0.43	0.222	9.44 x 10-235	1.55 x 10-230
Adipocyte	METTL15	0.411972	0.576	0.35	4.34 x 10-234	7.13 x 10-230
Adipocyte	RHOT1	0.377684	0.458	0.248	1.87 x 10-232	3.06 x 10-228
Adipocyte	LAMTOR5-AS1	0.275544	0.292	0.126	2.98 x 10-230	4.89 x 10-226
Adipocyte	AK2	0.315778	0.25	0.1	2.52 x 10-229	4.14 x 10-225
Adipocyte	ZC3H6	0.34153	0.436	0.23	2.95 x 10-228	4.85 x 10-224
Adipocyte	CC2D2A	0.350572	0.351	0.17	7.26 x 10-228	1.19 x 10-223
Adipocyte	TAFA2	0.398609	0.263	0.11	5.55 x 10-227	9.12 x 10-223
Adipocyte	LENG8	0.313583	0.492	0.275	2.83 x 10-226	4.65 x 10-222
Adipocyte	SAV1	0.41516	0.307	0.141	9.39 x 10-225	1.54 x 10-220
Adipocyte	RAD23B	0.366878	0.453	0.247	5.64 x 10-224	9.27 x 10-220
Adipocyte	USP45	0.313155	0.322	0.151	2.78 x 10-222	4.56 x 10-218
Adipocyte	CALCOCO1	0.273319	0.357	0.172	1.42 x 10-221	2.33 x 10-217
Adipocyte	PLA2R1	0.259834	0.301	0.133	1.20 x 10-220	1.97 x 10-216
Adipocyte	ZDHHC21	0.35693	0.483	0.269	2.17 x 10-220	3.57 x 10-216
Adipocyte	TMCO4	0.260683	0.287	0.125	8.14 x 10-220	1.34 x 10-215
Adipocyte	ZNF280D	0.290083	0.416	0.215	1.19 x 10-219	1.96 x 10-215
Adipocyte	ENSG00000251600	0.292829	0.261	0.11	2.65 x 10-214	4.36 x 10-210
Adipocyte	CCDC146	0.331844	0.4	0.209	1.55 x 10-213	2.54 x 10-209
Adipocyte	RASA1	0.467487	0.672	0.485	2.55 x 10-213	4.19 x 10-209
Adipocyte	TBCK	0.384126	0.581	0.358	5.75 x 10-213	9.44 x 10-209
Adipocyte	TBC1D16	0.314739	0.425	0.228	2.15 x 10-212	3.54 x 10-208
Adipocyte	TNS2-AS1	0.258253	0.322	0.151	5.86 x 10-210	9.62 x 10-206
Adipocyte	TSTD3	0.276149	0.357	0.176	7.68 x 10-209	1.26 x 10-204
Adipocyte	ENSG00000253194	0.266465	0.314	0.148	7.53 x 10-208	1.24 x 10-203
Adipocyte	ZNF680	0.261257	0.306	0.141	8.06 x 10-208	1.32 x 10-203
Adipocyte	SLC25A36	0.351944	0.511	0.298	1.57 x 10-207	2.58 x 10-203
Adipocyte	MAN1A2	0.419815	0.494	0.291	8.20 x 10-207	1.35 x 10-202
Adipocyte	MAP4K3	0.433309	0.636	0.434	2.75 x 10-206	4.51 x 10-202
Adipocyte	NPLOC4	0.285568	0.438	0.238	2.52 x 10-205	4.14 x 10-201
Adipocyte	CRADD	0.276568	0.462	0.255	8.05 x 10-205	1.32 x 10-200
Adipocyte	UBE2G2	0.299755	0.421	0.225	2.56 x 10-203	4.20 x 10-199
Adipocyte	PIKFYVE	0.427882	0.517	0.318	2.74 x 10-202	4.50 x 10-198
Adipocyte	ENSG00000291171	0.273541	0.265	0.117	3.84 x 10-199	6.30 x 10-195
Adipocyte	ATG10	0.36737	0.459	0.261	9.92 x 10-199	1.63 x 10-194
Adipocyte	CARS1	0.29081	0.288	0.134	8.28 x 10-197	1.36 x 10-192
Adipocyte	AHCTF1	0.395442	0.533	0.337	2.08 x 10-192	3.41 x 10-188
Adipocyte	ANKRD26	0.27003	0.377	0.196	9.84 x 10-191	1.62 x 10-186
Adipocyte	VEGFB	0.291784	0.293	0.14	3.72 x 10-188	6.11 x 10-184
Adipocyte	SMURF1	0.343687	0.544	0.337	3.03 x 10-186	4.97 x 10-182
Adipocyte	SUB1	0.272806	0.373	0.198	1.38 x 10-184	2.26 x 10-180
Adipocyte	TIPARP	0.564596	0.417	0.248	2.86 x 10-184	4.69 x 10-180
Adipocyte	PNISR	0.393326	0.754	0.596	1.18 x 10-182	1.94 x 10-178
Adipocyte	B3GALNT2	0.336149	0.29	0.141	7.57 x 10-182	1.24 x 10-177
Adipocyte	PTPN11	0.269831	0.409	0.225	1.45 x 10-181	2.39 x 10-177
Adipocyte	DENND5B	0.301403	0.478	0.281	6.46 x 10-181	1.06 x 10-176
Adipocyte	ATG14	0.250396	0.388	0.208	1.44 x 10-180	2.36 x 10-176
Adipocyte	ACACA	0.330767	0.434	0.247	9.62 x 10-180	1.58 x 10-175
Adipocyte	PNPLA8	0.32313	0.38	0.207	1.85 x 10-178	3.03 x 10-174
Adipocyte	PER3	0.404928	0.462	0.277	9.28 x 10-178	1.52 x 10-173
Adipocyte	MIRLET7BHG	0.25796	0.382	0.207	3.38 x 10-175	5.55 x 10-171
Adipocyte	STAU2	0.263669	0.445	0.254	7.60 x 10-175	1.25 x 10-170
Adipocyte	ATP6V1H	0.321327	0.397	0.222	3.00 x 10-172	4.93 x 10-168
Adipocyte	AAMDC	0.253563	0.361	0.192	1.90 x 10-171	3.12 x 10-167
Adipocyte	LINC01278	0.321493	0.533	0.331	2.39 x 10-170	3.93 x 10-166
Adipocyte	ARCN1	0.26276	0.254	0.119	7.85 x 10-170	1.29 x 10-165
Adipocyte	SHPRH	0.329285	0.556	0.353	1.95 x 10-168	3.20 x 10-164
Adipocyte	NBN	0.258725	0.382	0.21	2.29 x 10-168	3.76 x 10-164
Adipocyte	TMEM161B-DT	0.260997	0.328	0.172	3.88 x 10-168	6.37 x 10-164
Adipocyte	SAMD4A-AS1	0.28018	0.285	0.142	6.02 x 10-168	9.88 x 10-164
Adipocyte	SHISA6	0.252275	0.253	0.12	2.70 x 10-167	4.44 x 10-163
Adipocyte	PRKAR2A	0.271565	0.457	0.268	5.87 x 10-167	9.65 x 10-163
Adipocyte	DDX24	0.334872	0.566	0.366	7.04 x 10-165	1.16 x 10-160
Adipocyte	SPEN	0.358319	0.493	0.306	7.24 x 10-165	1.19 x 10-160
Adipocyte	PPP2R2A	0.358187	0.632	0.437	1.30 x 10-163	2.13 x 10-159
Adipocyte	SMARCA2	0.376553	0.615	0.427	1.31 x 10-163	2.15 x 10-159
Adipocyte	TTC19	0.284118	0.506	0.313	1.50 x 10-162	2.47 x 10-158
Adipocyte	ATP2C1	0.315035	0.485	0.299	1.50 x 10-162	2.47 x 10-158
Adipocyte	SESTD1	0.370998	0.736	0.561	2.80 x 10-162	4.60 x 10-158
Adipocyte	DCAF10	0.273284	0.453	0.267	7.48 x 10-162	1.23 x 10-157
Adipocyte	RAD54L2	0.264037	0.342	0.183	3.53 x 10-160	5.80 x 10-156
Adipocyte	TXNRD1	0.255532	0.342	0.185	2.86 x 10-159	4.70 x 10-155
Adipocyte	SH3GLB1	0.326582	0.547	0.353	3.09 x 10-157	5.07 x 10-153
Adipocyte	YY1AP1	0.286311	0.331	0.182	9.97 x 10-152	1.64 x 10-147
Adipocyte	ANO10	0.257015	0.414	0.242	2.12 x 10-148	3.48 x 10-144
Adipocyte	SVIL-AS1	0.352597	0.537	0.349	4.87 x 10-148	8.00 x 10-144
Adipocyte	PSMD1	0.317398	0.475	0.297	1.42 x 10-146	2.34 x 10-142
Adipocyte	USP47	0.393378	0.647	0.47	2.10 x 10-145	3.45 x 10-141
Adipocyte	KCTD3	0.299534	0.401	0.24	8.82 x 10-144	1.45 x 10-139
Adipocyte	CCDC50	0.267923	0.433	0.26	1.62 x 10-143	2.67 x 10-139
Adipocyte	CHCHD3	0.319153	0.546	0.36	3.38 x 10-143	5.55 x 10-139
Adipocyte	NAP1L1	0.353419	0.475	0.302	4.34 x 10-141	7.13 x 10-137
Adipocyte	PER2	0.263343	0.416	0.252	4.53 x 10-138	7.44 x 10-134
Adipocyte	EPB41L2	0.268242	0.732	0.568	5.78 x 10-131	9.50 x 10-127
Adipocyte	PDE4DIP	0.29442	0.688	0.515	1.01 x 10-127	1.66 x 10-123
Adipocyte	GASK1B	0.27207	0.258	0.139	8.34 x 10-127	1.37 x 10-122
Adipocyte	RAB2A	0.395481	0.665	0.511	3.99 x 10-123	6.55 x 10-119
Adipocyte	SEC23A	0.255268	0.427	0.27	5.55 x 10-116	9.11 x 10-112
Adipocyte	STAT3	0.368603	0.593	0.443	3.86 x 10-113	6.34 x 10-109
Adipocyte	AZIN1	0.268232	0.411	0.264	6.23 x 10-112	1.02 x 10-107
Adipocyte	SRSF11	0.294676	0.755	0.629	3.26 x 10-108	5.36 x 10-104
Adipocyte	PHF3	0.272456	0.599	0.428	1.70 x 10-106	2.80 x 10-102
Adipocyte	ENSG00000242588	0.257885	0.67	0.512	1.25 x 10-97	2.05 x 10-93
Adipocyte	YPEL5	0.277255	0.258	0.156	2.25 x 10-91	3.69 x 10-87
Adipocyte	TTC3	0.25882	0.577	0.412	4.47 x 10-90	7.34 x 10-86
Perivascular	COL25A1	4.30283	0.753	0.085	<1.00 x 10-300	<1.00 x 10-300
Perivascular	RGS6	4.02172	0.857	0.067	<1.00 x 10-300	<1.00 x 10-300
Perivascular	ACTA2	3.63603	0.573	0.068	<1.00 x 10-300	<1.00 x 10-300
Perivascular	POSTN	3.41872	0.608	0.016	<1.00 x 10-300	<1.00 x 10-300
Perivascular	TAGLN	3.2524	0.637	0.135	<1.00 x 10-300	<1.00 x 10-300
Perivascular	RCAN2	2.86721	0.493	0.046	<1.00 x 10-300	<1.00 x 10-300
Perivascular	STEAP4	2.81844	0.633	0.035	<1.00 x 10-300	<1.00 x 10-300
Perivascular	NR2F2-AS1	2.75457	0.72	0.126	<1.00 x 10-300	<1.00 x 10-300
Perivascular	MYL9	2.68762	0.645	0.174	<1.00 x 10-300	<1.00 x 10-300
Perivascular	NOTCH3	2.66208	0.625	0.015	<1.00 x 10-300	<1.00 x 10-300
Perivascular	LINC00989	2.54693	0.573	0.015	<1.00 x 10-300	<1.00 x 10-300
Perivascular	CACNA1C	2.42622	0.618	0.103	<1.00 x 10-300	<1.00 x 10-300
Perivascular	TPM2	2.39108	0.444	0.027	<1.00 x 10-300	<1.00 x 10-300
Perivascular	NCKAP5	2.3613	0.532	0.085	<1.00 x 10-300	<1.00 x 10-300
Perivascular	SLC7A2	2.31695	0.528	0.021	<1.00 x 10-300	<1.00 x 10-300
Perivascular	ENSG00000275443	2.27647	0.561	0.089	<1.00 x 10-300	<1.00 x 10-300
Perivascular	TRPC6	2.22259	0.501	0.034	<1.00 x 10-300	<1.00 x 10-300
Perivascular	LMOD1	2.19908	0.49	0.057	<1.00 x 10-300	<1.00 x 10-300
Perivascular	DPY19L2	2.17381	0.522	0.011	<1.00 x 10-300	<1.00 x 10-300
Perivascular	NR2F2	2.1454	0.518	0.038	<1.00 x 10-300	<1.00 x 10-300
Perivascular	ADGRB3	2.1191	0.427	0.051	<1.00 x 10-300	<1.00 x 10-300
Perivascular	ENSG00000228113	2.11795	0.48	0.041	<1.00 x 10-300	<1.00 x 10-300
Perivascular	NDUFA4L2	2.08726	0.378	0.003	<1.00 x 10-300	<1.00 x 10-300
Perivascular	FHL5	2.07519	0.348	0.002	<1.00 x 10-300	<1.00 x 10-300
Perivascular	EDNRA	1.96677	0.44	0.029	<1.00 x 10-300	<1.00 x 10-300
Perivascular	LGI4	1.91495	0.451	0.025	<1.00 x 10-300	<1.00 x 10-300
Perivascular	GUCY1A1	1.87263	0.419	0.016	<1.00 x 10-300	<1.00 x 10-300
Perivascular	EPHA3	1.83824	0.422	0.025	<1.00 x 10-300	<1.00 x 10-300
Perivascular	HES4	1.83029	0.409	0.024	<1.00 x 10-300	<1.00 x 10-300
Perivascular	SEMA5A	1.82427	0.414	0.047	<1.00 x 10-300	<1.00 x 10-300
Perivascular	LINC00924	1.63555	0.297	0.009	<1.00 x 10-300	<1.00 x 10-300
Perivascular	ENPEP	1.63214	0.336	0.025	<1.00 x 10-300	<1.00 x 10-300
Perivascular	SGIP1	1.62095	0.329	0.02	<1.00 x 10-300	<1.00 x 10-300
Perivascular	ARHGEF17	1.61506	0.449	0.06	<1.00 x 10-300	<1.00 x 10-300
Perivascular	EDNRB	1.59693	0.38	0.039	<1.00 x 10-300	<1.00 x 10-300
Perivascular	VIPR1	1.58995	0.378	0.019	<1.00 x 10-300	<1.00 x 10-300
Perivascular	CSRP1	1.58079	0.386	0.037	<1.00 x 10-300	<1.00 x 10-300
Perivascular	RNF152	1.54333	0.314	0.027	<1.00 x 10-300	<1.00 x 10-300
Perivascular	CNR1	1.5386	0.322	0.002	<1.00 x 10-300	<1.00 x 10-300
Perivascular	PGM5	1.53068	0.418	0.062	<1.00 x 10-300	<1.00 x 10-300
Perivascular	CDH6	1.51011	0.269	0.008	<1.00 x 10-300	<1.00 x 10-300
Perivascular	GJA4	1.49264	0.31	0.005	<1.00 x 10-300	<1.00 x 10-300
Perivascular	TNN	1.47256	0.29	0.005	<1.00 x 10-300	<1.00 x 10-300
Perivascular	IRAG1	1.46721	0.325	0.004	<1.00 x 10-300	<1.00 x 10-300
Perivascular	GJC1	1.42748	0.353	0.032	<1.00 x 10-300	<1.00 x 10-300
Perivascular	IGFBP2	1.40617	0.313	0.014	<1.00 x 10-300	<1.00 x 10-300
Perivascular	COX4I2	1.3751	0.277	0.001	<1.00 x 10-300	<1.00 x 10-300
Perivascular	TBX2	1.34272	0.277	0.005	<1.00 x 10-300	<1.00 x 10-300
Perivascular	NFASC	1.33024	0.285	0.008	<1.00 x 10-300	<1.00 x 10-300
Perivascular	AVPR1A	1.32801	0.296	0.002	<1.00 x 10-300	<1.00 x 10-300
Perivascular	FAM162B	1.27936	0.276	0.006	<1.00 x 10-300	<1.00 x 10-300
Perivascular	LETR1	1.25802	0.255	0.011	<1.00 x 10-300	<1.00 x 10-300
Perivascular	KCNAB1	1.24557	0.28	0.005	<1.00 x 10-300	<1.00 x 10-300
Perivascular	KCNE4	1.19572	0.285	0.029	<1.00 x 10-300	<1.00 x 10-300
Perivascular	ANO1	1.19024	0.273	0.018	<1.00 x 10-300	<1.00 x 10-300
Perivascular	TGFB1I1	1.18165	0.267	0.024	<1.00 x 10-300	<1.00 x 10-300
Perivascular	CYGB	1.15195	0.25	0.02	<1.00 x 10-300	<1.00 x 10-300
Perivascular	BGN	0.987922	0.251	0.016	<1.00 x 10-300	<1.00 x 10-300
Perivascular	SLC35F1	1.52194	0.293	0.032	1.63 x 10-306	2.68 x 10-302
Perivascular	DCBLD1	1.67436	0.407	0.066	7.14 x 10-298	1.17 x 10-293
Perivascular	EDIL3	1.48872	0.334	0.043	1.46 x 10-297	2.41 x 10-293
Perivascular	SLC12A2	1.91493	0.47	0.09	3.19 x 10-296	5.24 x 10-292
Perivascular	PAWR	1.64039	0.456	0.086	1.01 x 10-287	1.65 x 10-283
Perivascular	SYNPO2	2.24482	0.447	0.083	4.18 x 10-286	6.87 x 10-282
Perivascular	PPP1R14A	1.32967	0.326	0.043	3.42 x 10-285	5.62 x 10-281
Perivascular	THBS4	1.834	0.265	0.029	1.45 x 10-281	2.39 x 10-277
Perivascular	IL1RAPL1	2.03108	0.409	0.07	1.90 x 10-281	3.12 x 10-277
Perivascular	SMTN	1.02885	0.276	0.035	4.85 x 10-242	7.97 x 10-238
Perivascular	GRID1	1.36911	0.347	0.059	3.62 x 10-229	5.94 x 10-225
Perivascular	CASC15	1.70551	0.413	0.092	1.53 x 10-212	2.51 x 10-208
Perivascular	ADCY3	1.48968	0.432	0.098	9.14 x 10-211	1.50 x 10-206
Perivascular	PRR16	1.29814	0.292	0.045	2.09 x 10-203	3.44 x 10-199
Perivascular	ENOX1	1.90698	0.524	0.158	7.97 x 10-193	1.31 x 10-188
Perivascular	LIN7A	1.44627	0.371	0.082	1.66 x 10-183	2.72 x 10-179
Perivascular	RGL3	1.07421	0.265	0.046	3.01 x 10-167	4.94 x 10-163
Perivascular	PDE1A	1.49541	0.478	0.141	5.97 x 10-166	9.80 x 10-162
Perivascular	NDRG2	0.977341	0.28	0.057	3.79 x 10-146	6.22 x 10-142
Perivascular	APOE	1.07797	0.292	0.062	3.52 x 10-140	5.79 x 10-136
Perivascular	PIP5K1B	1.27785	0.263	0.054	4.05 x 10-137	6.65 x 10-133
Perivascular	PPDPF	1.10458	0.297	0.068	2.99 x 10-134	4.92 x 10-130
Perivascular	SPRY2	0.881376	0.284	0.062	6.77 x 10-131	1.11 x 10-126
Perivascular	SOX4	1.06304	0.286	0.065	7.89 x 10-127	1.30 x 10-122
Perivascular	MYH11	2.3593	0.263	0.059	2.06 x 10-125	3.38 x 10-121
Perivascular	COL5A3	1.34711	0.468	0.177	7.35 x 10-117	1.21 x 10-112
Perivascular	ADGRL3	2.37679	0.317	0.088	7.44 x 10-115	1.22 x 10-110
Perivascular	TEX41	1.42578	0.263	0.062	2.95 x 10-113	4.85 x 10-109
Perivascular	SMIM12	1.08882	0.33	0.095	6.45 x 10-112	1.06 x 10-107
Perivascular	CHSY3	1.57595	0.432	0.152	1.30 x 10-111	2.13 x 10-107
Perivascular	NID2	0.825639	0.255	0.06	9.87 x 10-108	1.62 x 10-103
Perivascular	KLHL23	1.21295	0.347	0.112	1.37 x 10-102	2.25 x 10-98
Perivascular	ENSG00000275871	1.17096	0.351	0.114	8.64 x 10-101	1.42 x 10-96
Perivascular	PDE1C	1.297	0.3	0.087	8.14 x 10-98	1.34 x 10-93
Perivascular	EID1	0.841072	0.323	0.096	1.18 x 10-95	1.94 x 10-91
Perivascular	B3GALT1	1.19751	0.251	0.073	1.31 x 10-82	2.15 x 10-78
Perivascular	COX5B	0.807064	0.272	0.082	6.46 x 10-82	1.06 x 10-77
Perivascular	UBB	0.670278	0.26	0.08	8.72 x 10-72	1.43 x 10-67
Perivascular	NMD3	1.15559	0.382	0.16	1.96 x 10-71	3.22 x 10-67
Perivascular	CCDC102B	1.05323	0.302	0.113	7.12 x 10-66	1.17 x 10-61
Perivascular	WTIP	0.959408	0.275	0.099	1.84 x 10-64	3.03 x 10-60
Perivascular	BTF3	0.91965	0.293	0.115	2.55 x 10-59	4.19 x 10-55
Perivascular	FGF1	1.13442	0.267	0.101	3.38 x 10-56	5.56 x 10-52
Perivascular	CNN3	0.802342	0.325	0.138	1.95 x 10-55	3.20 x 10-51
Perivascular	GSTP1	0.730721	0.256	0.095	2.60 x 10-51	4.27 x 10-47
Perivascular	MEF2C-AS1	0.738198	0.298	0.125	1.62 x 10-49	2.66 x 10-45
Perivascular	ENSG00000257022	1.14549	0.288	0.126	8.06 x 10-48	1.32 x 10-43
Perivascular	ATP5MC2	0.742864	0.334	0.158	1.24 x 10-45	2.03 x 10-41
Perivascular	AKAP1	0.776805	0.279	0.122	1.43 x 10-44	2.35 x 10-40
Perivascular	SOX13	0.615897	0.263	0.111	1.78 x 10-42	2.93 x 10-38
Perivascular	CTNNA3	1.58025	0.3	0.147	5.97 x 10-42	9.81 x 10-38
Perivascular	CD151	0.748097	0.276	0.129	5.02 x 10-38	8.25 x 10-34
Perivascular	ELAPOR2	0.75471	0.318	0.163	2.55 x 10-35	4.18 x 10-31
Perivascular	FAM27C	0.738412	0.268	0.129	2.15 x 10-34	3.53 x 10-30
Perivascular	LCLAT1	0.765303	0.256	0.122	5.50 x 10-31	9.04 x 10-27
Perivascular	ENSG00000291207	0.779467	0.309	0.171	4.02 x 10-30	6.61 x 10-26
Perivascular	SELENBP1	0.765768	0.273	0.143	6.07 x 10-30	9.97 x 10-26
Perivascular	ILK	0.66388	0.313	0.177	1.15 x 10-27	1.90 x 10-23
Perivascular	RSU1	0.700253	0.405	0.26	4.20 x 10-27	6.90 x 10-23
Perivascular	EIF3K	0.551517	0.258	0.131	9.55 x 10-27	1.57 x 10-22
Perivascular	CCNI	0.639972	0.491	0.366	1.45 x 10-23	2.39 x 10-19
Perivascular	PNRC1	0.517314	0.283	0.157	3.75 x 10-23	6.16 x 10-19
Perivascular	EPHX1	0.638868	0.294	0.173	6.75 x 10-23	1.11 x 10-18
Perivascular	CDS2	0.544462	0.28	0.161	3.51 x 10-22	5.77 x 10-18
Perivascular	H2AJ	0.564868	0.289	0.173	2.13 x 10-20	3.51 x 10-16
Perivascular	ENSG00000227486	0.613556	0.419	0.296	1.87 x 10-18	3.06 x 10-14
Perivascular	ATN1	0.452648	0.26	0.155	1.34 x 10-17	2.20 x 10-13
Perivascular	GOLGA8A	0.597662	0.322	0.218	5.80 x 10-17	9.52 x 10-13
Perivascular	AOPEP	0.631512	0.51	0.42	3.36 x 10-16	5.51 x 10-12
Perivascular	LASP1	0.420749	0.296	0.188	7.22 x 10-16	1.19 x 10-11
Perivascular	PEBP1	0.509362	0.276	0.178	8.49 x 10-16	1.39 x 10-11
Perivascular	POLR2B	0.565991	0.321	0.225	3.87 x 10-14	6.35 x 10-10
Perivascular	MKLN1	0.46053	0.749	0.707	1.67 x 10-13	2.74 x 10-9
Perivascular	MAP7D3	0.434514	0.254	0.163	2.01 x 10-13	3.30 x 10-9
Perivascular	ATG13	0.432403	0.258	0.166	2.44 x 10-13	4.01 x 10-9
Perivascular	KPNA5	0.643592	0.267	0.181	5.62 x 10-13	9.23 x 10-9
Perivascular	RO60	0.308074	0.273	0.182	4.91 x 10-12	8.07 x 10-8
Perivascular	FILIP1L	0.364216	0.637	0.563	1.34 x 10-11	2.20 x 10-7
Perivascular	GFPT1	0.549117	0.356	0.27	3.38 x 10-11	5.55 x 10-7
Perivascular	SNTB1	0.457178	0.255	0.171	3.53 x 10-11	5.80 x 10-7
Perivascular	KIF13A	0.379429	0.574	0.531	1.69 x 10-8	2.77 x 10-4
Perivascular	PTPRG-AS1	0.455357	0.26	0.192	4.30 x 10-8	7.06 x 10-4
Perivascular	SNHG14	0.379483	0.474	0.419	5.61 x 10-8	9.22 x 10-4
Perivascular	CIRBP	0.434781	0.456	0.415	1.18 x 10-7	1.94 x 10-3
Perivascular	PDE8A	0.396782	0.591	0.562	1.35 x 10-7	2.21 x 10-3
Perivascular	TRIM13	0.40065	0.306	0.242	2.00 x 10-7	3.29 x 10-3
Perivascular	EIF5B	0.374849	0.342	0.279	2.88 x 10-7	4.73 x 10-3
Perivascular	SUPT3H	0.486795	0.353	0.289	4.14 x 10-7	6.80 x 10-3
Perivascular	NR3C2	0.377907	0.459	0.402	6.47 x 10-7	1.06 x 10-2
Perivascular	UBR1	0.313927	0.457	0.411	1.88 x 10-6	3.09 x 10-2
Perivascular	DPYD-AS1	0.391028	0.293	0.237	2.12 x 10-6	3.48 x 10-2
Perivascular	ABHD2	0.383672	0.352	0.292	2.18 x 10-6	3.58 x 10-2
Endothelial	ANO2	3.49135	0.711	0.016	<1.00 x 10-300	<1.00 x 10-300
Endothelial	PTPRB	3.32742	0.692	0.014	<1.00 x 10-300	<1.00 x 10-300
Endothelial	ADAMTS18	3.20579	0.46	0.017	<1.00 x 10-300	<1.00 x 10-300
Endothelial	LNX1	3.17859	0.55	0.033	<1.00 x 10-300	<1.00 x 10-300
Endothelial	FLT1	3.09417	0.644	0.015	<1.00 x 10-300	<1.00 x 10-300
Endothelial	ID1	3.02649	0.518	0.013	<1.00 x 10-300	<1.00 x 10-300
Endothelial	SHANK3	2.99167	0.706	0.012	<1.00 x 10-300	<1.00 x 10-300
Endothelial	MCF2L	2.74031	0.576	0.024	<1.00 x 10-300	<1.00 x 10-300
Endothelial	PLCB4	2.71532	0.488	0.024	<1.00 x 10-300	<1.00 x 10-300
Endothelial	CA4	2.62184	0.447	0.006	<1.00 x 10-300	<1.00 x 10-300
Endothelial	GNG11	2.62165	0.532	0.023	<1.00 x 10-300	<1.00 x 10-300
Endothelial	EGFL7	2.60105	0.638	0.032	<1.00 x 10-300	<1.00 x 10-300
Endothelial	CYYR1	2.60037	0.55	0.007	<1.00 x 10-300	<1.00 x 10-300
Endothelial	GALNT18	2.5929	0.497	0.019	<1.00 x 10-300	<1.00 x 10-300
Endothelial	IFI27	2.5384	0.556	0.049	<1.00 x 10-300	<1.00 x 10-300
Endothelial	ITGA6	2.40242	0.543	0.033	<1.00 x 10-300	<1.00 x 10-300
Endothelial	CD300LG	2.3583	0.466	0.006	<1.00 x 10-300	<1.00 x 10-300
Endothelial	NOSTRIN	2.33784	0.498	0.02	<1.00 x 10-300	<1.00 x 10-300
Endothelial	FLNB	2.32851	0.638	0.098	<1.00 x 10-300	<1.00 x 10-300
Endothelial	DIPK2B	2.28306	0.507	0.007	<1.00 x 10-300	<1.00 x 10-300
Endothelial	CDH5	2.2442	0.543	0.006	<1.00 x 10-300	<1.00 x 10-300
Endothelial	RALGAPA2	2.24186	0.771	0.43	<1.00 x 10-300	<1.00 x 10-300
Endothelial	AQP1	2.22163	0.357	0.017	<1.00 x 10-300	<1.00 x 10-300
Endothelial	MYO5C	2.20861	0.509	0.026	<1.00 x 10-300	<1.00 x 10-300
Endothelial	TM4SF1	2.19957	0.374	0.005	<1.00 x 10-300	<1.00 x 10-300
Endothelial	TPD52L1	2.1266	0.42	0.038	<1.00 x 10-300	<1.00 x 10-300
Endothelial	HIF3A	2.10849	0.469	0.048	<1.00 x 10-300	<1.00 x 10-300
Endothelial	SOX18	2.08416	0.359	0.005	<1.00 x 10-300	<1.00 x 10-300
Endothelial	ROBO4	2.06983	0.462	0.025	<1.00 x 10-300	<1.00 x 10-300
Endothelial	RAMP2	2.02035	0.417	0.055	<1.00 x 10-300	<1.00 x 10-300
Endothelial	BMP6	1.97642	0.351	0.016	<1.00 x 10-300	<1.00 x 10-300
Endothelial	GPIHBP1	1.95119	0.387	0.006	<1.00 x 10-300	<1.00 x 10-300
Endothelial	EFNB2	1.92963	0.372	0.007	<1.00 x 10-300	<1.00 x 10-300
Endothelial	PLVAP	1.92045	0.323	0.012	<1.00 x 10-300	<1.00 x 10-300
Endothelial	ANXA3	1.91704	0.382	0.008	<1.00 x 10-300	<1.00 x 10-300
Endothelial	ENSG00000248647	1.90316	0.328	0.015	<1.00 x 10-300	<1.00 x 10-300
Endothelial	XAF1	1.89188	0.519	0.073	<1.00 x 10-300	<1.00 x 10-300
Endothelial	NOTCH4	1.88046	0.408	0.008	<1.00 x 10-300	<1.00 x 10-300
Endothelial	SEMA6A	1.85007	0.431	0.076	<1.00 x 10-300	<1.00 x 10-300
Endothelial	CLEC14A	1.81395	0.368	0.005	<1.00 x 10-300	<1.00 x 10-300
Endothelial	NR5A2	1.80712	0.34	0.009	<1.00 x 10-300	<1.00 x 10-300
Endothelial	TPO	1.79189	0.27	0.008	<1.00 x 10-300	<1.00 x 10-300
Endothelial	HYAL2	1.78946	0.381	0.013	<1.00 x 10-300	<1.00 x 10-300
Endothelial	PODXL	1.78922	0.363	0.026	<1.00 x 10-300	<1.00 x 10-300
Endothelial	SOX17	1.78734	0.291	0.004	<1.00 x 10-300	<1.00 x 10-300
Endothelial	CD93	1.7424	0.423	0.023	<1.00 x 10-300	<1.00 x 10-300
Endothelial	SLC9A3R2	1.7272	0.359	0.01	<1.00 x 10-300	<1.00 x 10-300
Endothelial	MMRN2	1.71908	0.391	0.03	<1.00 x 10-300	<1.00 x 10-300
Endothelial	F8	1.70373	0.361	0.065	<1.00 x 10-300	<1.00 x 10-300
Endothelial	JCAD	1.69786	0.402	0.034	<1.00 x 10-300	<1.00 x 10-300
Endothelial	TIE1	1.67183	0.383	0.011	<1.00 x 10-300	<1.00 x 10-300
Endothelial	TEK	1.66214	0.398	0.034	<1.00 x 10-300	<1.00 x 10-300
Endothelial	PDE2A	1.66067	0.413	0.046	<1.00 x 10-300	<1.00 x 10-300
Endothelial	ICAM2	1.65451	0.333	0.012	<1.00 x 10-300	<1.00 x 10-300
Endothelial	RASIP1	1.64294	0.356	0.005	<1.00 x 10-300	<1.00 x 10-300
Endothelial	CMTM8	1.63037	0.394	0.081	<1.00 x 10-300	<1.00 x 10-300
Endothelial	SEMA3G	1.61459	0.341	0.031	<1.00 x 10-300	<1.00 x 10-300
Endothelial	TUSC3	1.61406	0.387	0.03	<1.00 x 10-300	<1.00 x 10-300
Endothelial	CCDC178	1.6106	0.294	0.028	<1.00 x 10-300	<1.00 x 10-300
Endothelial	CTNNBIP1	1.60589	0.401	0.107	<1.00 x 10-300	<1.00 x 10-300
Endothelial	PDGFB	1.59835	0.355	0.051	<1.00 x 10-300	<1.00 x 10-300
Endothelial	ATOH8	1.5928	0.337	0.037	<1.00 x 10-300	<1.00 x 10-300
Endothelial	KANK3	1.561	0.38	0.036	<1.00 x 10-300	<1.00 x 10-300
Endothelial	PCAT19	1.55914	0.349	0.005	<1.00 x 10-300	<1.00 x 10-300
Endothelial	SHROOM4	1.55904	0.377	0.028	<1.00 x 10-300	<1.00 x 10-300
Endothelial	ANKRD29	1.52645	0.369	0.017	<1.00 x 10-300	<1.00 x 10-300
Endothelial	S1PR1	1.51612	0.347	0.009	<1.00 x 10-300	<1.00 x 10-300
Endothelial	KDR	1.51343	0.286	0.004	<1.00 x 10-300	<1.00 x 10-300
Endothelial	LIMS2	1.50457	0.411	0.06	<1.00 x 10-300	<1.00 x 10-300
Endothelial	SHANK2	1.46969	0.273	0.039	<1.00 x 10-300	<1.00 x 10-300
Endothelial	ENSG00000289873	1.46154	0.275	0.017	<1.00 x 10-300	<1.00 x 10-300
Endothelial	SPC25	1.44632	0.27	0.017	<1.00 x 10-300	<1.00 x 10-300
Endothelial	CCDC85B	1.41203	0.347	0.05	<1.00 x 10-300	<1.00 x 10-300
Endothelial	CDC42EP3	1.40739	0.35	0.057	<1.00 x 10-300	<1.00 x 10-300
Endothelial	GIMAP7	1.40578	0.3	0.015	<1.00 x 10-300	<1.00 x 10-300
Endothelial	RAPGEF3	1.39412	0.327	0.009	<1.00 x 10-300	<1.00 x 10-300
Endothelial	DYSF	1.39382	0.273	0.02	<1.00 x 10-300	<1.00 x 10-300
Endothelial	SOCS2	1.38836	0.302	0.015	<1.00 x 10-300	<1.00 x 10-300
Endothelial	TMEM204	1.37544	0.309	0.023	<1.00 x 10-300	<1.00 x 10-300
Endothelial	MEOX1	1.3749	0.255	0.007	<1.00 x 10-300	<1.00 x 10-300
Endothelial	TSPAN13	1.36666	0.274	0.023	<1.00 x 10-300	<1.00 x 10-300
Endothelial	TAMALIN	1.36206	0.33	0.044	<1.00 x 10-300	<1.00 x 10-300
Endothelial	SH2D3C	1.34638	0.317	0.018	<1.00 x 10-300	<1.00 x 10-300
Endothelial	AIF1L	1.34328	0.315	0.031	<1.00 x 10-300	<1.00 x 10-300
Endothelial	CLEC1A	1.3325	0.29	0.006	<1.00 x 10-300	<1.00 x 10-300
Endothelial	ARHGEF15	1.33247	0.291	0.004	<1.00 x 10-300	<1.00 x 10-300
Endothelial	CYYR1-AS1	1.33237	0.263	0.01	<1.00 x 10-300	<1.00 x 10-300
Endothelial	SPAAR	1.32563	0.298	0.058	<1.00 x 10-300	<1.00 x 10-300
Endothelial	CD320	1.32144	0.252	0.01	<1.00 x 10-300	<1.00 x 10-300
Endothelial	IFI44L	1.31579	0.279	0.034	<1.00 x 10-300	<1.00 x 10-300
Endothelial	ADGRG1	1.31149	0.302	0.006	<1.00 x 10-300	<1.00 x 10-300
Endothelial	JAM2	1.29773	0.274	0.02	<1.00 x 10-300	<1.00 x 10-300
Endothelial	ZNF366	1.29385	0.258	0.007	<1.00 x 10-300	<1.00 x 10-300
Endothelial	HIP1R	1.2565	0.278	0.013	<1.00 x 10-300	<1.00 x 10-300
Endothelial	CASKIN2	1.25049	0.262	0.01	<1.00 x 10-300	<1.00 x 10-300
Endothelial	TNFSF10	1.22748	0.3	0.05	<1.00 x 10-300	<1.00 x 10-300
Endothelial	BCAM	1.22077	0.266	0.008	<1.00 x 10-300	<1.00 x 10-300
Endothelial	ARAP3	1.20061	0.258	0.006	<1.00 x 10-300	<1.00 x 10-300
Endothelial	ADAM15	1.1974	0.317	0.063	<1.00 x 10-300	<1.00 x 10-300
Endothelial	RHOC	1.19651	0.293	0.037	<1.00 x 10-300	<1.00 x 10-300
Endothelial	GIMAP8	1.07673	0.259	0.029	<1.00 x 10-300	<1.00 x 10-300
Endothelial	SHE	1.03472	0.266	0.046	5.75 x 10-305	9.44 x 10-301
Endothelial	HDGFL3	1.1604	0.347	0.086	9.12 x 10-272	1.50 x 10-267
Endothelial	SH3BGRL2	1.37371	0.315	0.075	2.35 x 10-270	3.86 x 10-266
Endothelial	NMNAT2	1.50062	0.279	0.059	9.85 x 10-270	1.62 x 10-265
Endothelial	SULF2	1.05145	0.341	0.084	6.93 x 10-265	1.14 x 10-260
Endothelial	SMAD1	1.31252	0.304	0.074	5.74 x 10-253	9.42 x 10-249
Endothelial	WARS1	1.20934	0.302	0.072	3.90 x 10-252	6.40 x 10-248
Endothelial	EPHA4	1.60788	0.357	0.103	3.10 x 10-248	5.09 x 10-244
Endothelial	MYRIP	1.84439	0.459	0.187	1.89 x 10-226	3.10 x 10-222
Endothelial	CPD	1.42684	0.434	0.166	1.32 x 10-217	2.17 x 10-213
Endothelial	CDC37	1.28264	0.486	0.208	3.28 x 10-215	5.39 x 10-211
Endothelial	AFDN	1.35775	0.587	0.311	3.13 x 10-212	5.15 x 10-208
Endothelial	CHN1	1.05971	0.281	0.074	5.89 x 10-206	9.68 x 10-202
Endothelial	PPP1R13B	1.22975	0.328	0.1	6.10 x 10-206	1.00 x 10-201
Endothelial	NRG2	1.40288	0.335	0.104	2.39 x 10-205	3.92 x 10-201
Endothelial	PTPN14	1.41246	0.501	0.238	3.75 x 10-188	6.16 x 10-184
Endothelial	YES1	1.35914	0.428	0.179	1.18 x 10-178	1.93 x 10-174
Endothelial	SYN2	1.22933	0.269	0.077	2.00 x 10-177	3.29 x 10-173
Endothelial	MGST2	1.06167	0.345	0.12	7.88 x 10-177	1.29 x 10-172
Endothelial	KLHL5	1.37742	0.506	0.262	1.39 x 10-167	2.28 x 10-163
Endothelial	APOL3	0.877738	0.262	0.074	1.72 x 10-164	2.82 x 10-160
Endothelial	UACA	1.2052	0.646	0.435	6.59 x 10-161	1.08 x 10-156
Endothelial	RPGR	1.10724	0.312	0.107	9.92 x 10-159	1.63 x 10-154
Endothelial	CFAP298-TCP10L	1.25363	0.374	0.151	1.25 x 10-155	2.05 x 10-151
Endothelial	NEDD4	1.02418	0.311	0.106	2.12 x 10-155	3.48 x 10-151
Endothelial	AFAP1L1	1.18049	0.353	0.139	1.77 x 10-152	2.91 x 10-148
Endothelial	ADAMTS1	1.29254	0.268	0.083	1.62 x 10-151	2.66 x 10-147
Endothelial	PRKD2	0.890072	0.25	0.073	2.45 x 10-150	4.03 x 10-146
Endothelial	ATP5F1E	0.745898	0.268	0.082	3.53 x 10-146	5.80 x 10-142
Endothelial	NECTIN2	1.00133	0.301	0.106	2.77 x 10-145	4.56 x 10-141
Endothelial	FBXO31	1.14672	0.285	0.099	1.43 x 10-144	2.34 x 10-140
Endothelial	EHD4	1.06754	0.314	0.114	3.96 x 10-144	6.50 x 10-140
Endothelial	STOX2	1.17658	0.321	0.118	3.60 x 10-143	5.91 x 10-139
Endothelial	MT1M	1.11722	0.253	0.08	1.01 x 10-134	1.66 x 10-130
Endothelial	SOCS3	1.46063	0.257	0.085	8.87 x 10-133	1.46 x 10-128
Endothelial	PLCG1	0.840076	0.261	0.086	1.48 x 10-132	2.43 x 10-128
Endothelial	ENSG00000282943	1.27202	0.255	0.085	2.57 x 10-132	4.22 x 10-128
Endothelial	DDIT4	0.999444	0.268	0.092	3.70 x 10-130	6.08 x 10-126
Endothelial	FLOT1	0.883535	0.301	0.116	5.64 x 10-124	9.27 x 10-120
Endothelial	DAB2IP	0.96886	0.31	0.129	2.78 x 10-115	4.57 x 10-111
Endothelial	TBCD	1.12815	0.401	0.209	7.24 x 10-109	1.19 x 10-104
Endothelial	PITPNM2	0.996733	0.27	0.104	7.06 x 10-108	1.16 x 10-103
Endothelial	PLEKHA7	1.02793	0.33	0.15	1.01 x 10-107	1.67 x 10-103
Endothelial	IFT140	0.944881	0.25	0.093	6.27 x 10-105	1.03 x 10-100
Endothelial	NBDY	0.772847	0.289	0.119	8.79 x 10-99	1.44 x 10-94
Endothelial	ENSG00000282278	1.44001	0.478	0.315	2.79 x 10-93	4.58 x 10-89
Endothelial	DNM3	1.11773	0.398	0.225	7.26 x 10-92	1.19 x 10-87
Endothelial	VSIR	0.854564	0.308	0.14	1.44 x 10-91	2.36 x 10-87
Endothelial	IER2	0.994632	0.293	0.133	9.09 x 10-88	1.49 x 10-83
Endothelial	RDX	0.992882	0.505	0.353	1.70 x 10-82	2.79 x 10-78
Endothelial	BMPR2	1.04361	0.586	0.476	6.21 x 10-78	1.02 x 10-73
Endothelial	LMBR1	1.05414	0.432	0.282	8.57 x 10-73	1.41 x 10-68
Endothelial	ATP2B4	0.962179	0.546	0.423	5.36 x 10-64	8.80 x 10-60
Endothelial	PLEC	0.626105	0.253	0.117	5.58 x 10-64	9.17 x 10-60
Endothelial	RANBP17	0.855872	0.269	0.137	2.01 x 10-62	3.30 x 10-58
Endothelial	FDPS	0.766245	0.275	0.145	1.53 x 10-59	2.52 x 10-55
Endothelial	ENSG00000249207	0.900916	0.256	0.134	1.38 x 10-56	2.26 x 10-52
Endothelial	CEP68	0.834948	0.338	0.206	6.31 x 10-56	1.04 x 10-51
Endothelial	ARGLU1	0.6312	0.669	0.608	1.74 x 10-55	2.86 x 10-51
Endothelial	PPM1D	0.788239	0.271	0.146	2.27 x 10-54	3.73 x 10-50
Endothelial	EFCAB14	0.727228	0.274	0.151	6.54 x 10-53	1.07 x 10-48
Endothelial	CDKN1C	0.821315	0.265	0.146	9.62 x 10-52	1.58 x 10-47
Endothelial	ENSG00000286033	0.933926	0.332	0.213	1.64 x 10-51	2.69 x 10-47
Endothelial	L3MBTL4	0.855747	0.394	0.263	4.21 x 10-51	6.92 x 10-47
Endothelial	AFAP1	0.819947	0.251	0.134	7.70 x 10-50	1.26 x 10-45
Endothelial	TMEM184B	0.726199	0.263	0.146	2.35 x 10-49	3.85 x 10-45
Endothelial	MXD4	0.698558	0.255	0.139	6.53 x 10-49	1.07 x 10-44
Endothelial	GALNT1	1.01214	0.377	0.278	7.38 x 10-40	1.21 x 10-35
Endothelial	NOD1	0.614993	0.258	0.158	1.05 x 10-34	1.73 x 10-30
Endothelial	ARF1	0.546912	0.289	0.187	1.92 x 10-33	3.15 x 10-29
Endothelial	HINT1	0.657685	0.265	0.173	7.33 x 10-33	1.20 x 10-28
Endothelial	NUAK1	0.70286	0.267	0.171	3.08 x 10-32	5.05 x 10-28
Endothelial	ADARB1	0.558546	0.261	0.163	4.82 x 10-32	7.91 x 10-28
Endothelial	GABARAPL1	0.627178	0.305	0.213	1.41 x 10-29	2.32 x 10-25
Endothelial	TRIM56	0.646567	0.319	0.229	1.48 x 10-29	2.42 x 10-25
Endothelial	CDR2	0.691481	0.314	0.225	2.27 x 10-26	3.73 x 10-22
Endothelial	LUZP1	0.614156	0.279	0.197	1.69 x 10-23	2.77 x 10-19
Endothelial	SCAMP1	0.588445	0.259	0.18	5.75 x 10-23	9.45 x 10-19
Endothelial	SRSF3	0.588114	0.335	0.264	5.47 x 10-22	8.99 x 10-18
Endothelial	SDCBP2-AS1	0.59604	0.258	0.184	9.56 x 10-22	1.57 x 10-17
Endothelial	BIN3	0.584982	0.261	0.191	1.98 x 10-20	3.25 x 10-16
Endothelial	HADHB	0.631444	0.34	0.277	7.15 x 10-20	1.17 x 10-15
Endothelial	RIMKLB	0.717657	0.31	0.255	7.53 x 10-17	1.24 x 10-12
Endothelial	EIF2AK2	0.535691	0.289	0.229	1.54 x 10-15	2.53 x 10-11
Endothelial	CAMTA1	0.490745	0.349	0.297	9.16 x 10-15	1.50 x 10-10
Endothelial	REEP3	0.521726	0.325	0.276	4.91 x 10-14	8.07 x 10-10
Endothelial	SRSF4	0.465963	0.514	0.503	1.79 x 10-13	2.94 x 10-9
Endothelial	ZNF160	0.453856	0.251	0.199	3.93 x 10-13	6.46 x 10-9
Endothelial	ENSG00000274322	0.591557	0.266	0.23	1.50 x 10-9	2.47 x 10-5
Endothelial	PIEZO1	0.47391	0.276	0.24	1.05 x 10-8	1.72 x 10-4
Endothelial	YWHAE	0.412871	0.385	0.373	2.50 x 10-8	4.11 x 10-4
Endothelial	IP6K2	0.458571	0.265	0.232	4.57 x 10-8	7.51 x 10-4
Endothelial	HSP90AA1	0.388617	0.376	0.361	4.87 x 10-8	8.00 x 10-4
Endothelial	SERINC3	0.370154	0.267	0.239	4.22 x 10-7	6.94 x 10-3
Myeloid	F13A1	4.81533	0.831	0.029	<1.00 x 10-300	<1.00 x 10-300
Myeloid	MRC1	4.67648	0.895	0.025	<1.00 x 10-300	<1.00 x 10-300
Myeloid	PDE4D	4.05094	0.882	0.2	<1.00 x 10-300	<1.00 x 10-300
Myeloid	RBPJ	3.93479	0.934	0.424	<1.00 x 10-300	<1.00 x 10-300
Myeloid	COLEC12	3.64799	0.776	0.117	<1.00 x 10-300	<1.00 x 10-300
Myeloid	LGMN	3.59553	0.752	0.092	<1.00 x 10-300	<1.00 x 10-300
Myeloid	CD163	3.58746	0.717	0.011	<1.00 x 10-300	<1.00 x 10-300
Myeloid	RBM47	3.50999	0.859	0.124	<1.00 x 10-300	<1.00 x 10-300
Myeloid	MAMDC2	3.45793	0.766	0.172	<1.00 x 10-300	<1.00 x 10-300
Myeloid	MS4A6A	3.43999	0.801	0.013	<1.00 x 10-300	<1.00 x 10-300
Myeloid	RNASE1	3.43228	0.501	0.035	<1.00 x 10-300	<1.00 x 10-300
Myeloid	TFRC	3.37371	0.627	0.052	<1.00 x 10-300	<1.00 x 10-300
Myeloid	MERTK	3.30628	0.713	0.027	<1.00 x 10-300	<1.00 x 10-300
Myeloid	LYVE1	3.28729	0.673	0.012	<1.00 x 10-300	<1.00 x 10-300
Myeloid	RAB31	3.24755	0.825	0.131	<1.00 x 10-300	<1.00 x 10-300
Myeloid	P2RY14	3.1246	0.639	0.022	<1.00 x 10-300	<1.00 x 10-300
Myeloid	CTSB	3.10146	0.767	0.063	<1.00 x 10-300	<1.00 x 10-300
Myeloid	SELENOP	3.01895	0.652	0.141	<1.00 x 10-300	<1.00 x 10-300
Myeloid	SCN9A	2.97888	0.665	0.033	<1.00 x 10-300	<1.00 x 10-300
Myeloid	AP2A2	2.97498	0.832	0.257	<1.00 x 10-300	<1.00 x 10-300
Myeloid	CD163L1	2.9428	0.629	0.014	<1.00 x 10-300	<1.00 x 10-300
Myeloid	SLC9A9	2.90211	0.862	0.35	<1.00 x 10-300	<1.00 x 10-300
Myeloid	TGFBI	2.89635	0.653	0.015	<1.00 x 10-300	<1.00 x 10-300
Myeloid	MPPED2	2.85695	0.589	0.064	<1.00 x 10-300	<1.00 x 10-300
Myeloid	STAB1	2.83105	0.653	0.015	<1.00 x 10-300	<1.00 x 10-300
Myeloid	ENSG00000234147	2.80802	0.556	0.022	<1.00 x 10-300	<1.00 x 10-300
Myeloid	NAV2	2.71813	0.67	0.258	<1.00 x 10-300	<1.00 x 10-300
Myeloid	LILRB5	2.64794	0.658	0.008	<1.00 x 10-300	<1.00 x 10-300
Myeloid	MYO5A	2.59645	0.834	0.251	<1.00 x 10-300	<1.00 x 10-300
Myeloid	CSGALNACT1	2.57549	0.498	0.049	<1.00 x 10-300	<1.00 x 10-300
Myeloid	LINC01374	2.54789	0.493	0.012	<1.00 x 10-300	<1.00 x 10-300
Myeloid	FTL	2.53168	0.651	0.325	<1.00 x 10-300	<1.00 x 10-300
Myeloid	LDLRAD4	2.51792	0.916	0.486	<1.00 x 10-300	<1.00 x 10-300
Myeloid	RGL1	2.49772	0.676	0.179	<1.00 x 10-300	<1.00 x 10-300
Myeloid	WASHC2A	2.42646	0.435	0.084	<1.00 x 10-300	<1.00 x 10-300
Myeloid	SYK	2.42638	0.674	0.012	<1.00 x 10-300	<1.00 x 10-300
Myeloid	MSR1	2.41626	0.713	0.099	<1.00 x 10-300	<1.00 x 10-300
Myeloid	ATG7	2.39938	0.874	0.46	<1.00 x 10-300	<1.00 x 10-300
Myeloid	SRGAP2	2.35075	0.784	0.173	<1.00 x 10-300	<1.00 x 10-300
Myeloid	CSF1R	2.33189	0.613	0.008	<1.00 x 10-300	<1.00 x 10-300
Myeloid	MFSD1	2.30248	0.687	0.124	<1.00 x 10-300	<1.00 x 10-300
Myeloid	PDGFC	2.27817	0.775	0.406	<1.00 x 10-300	<1.00 x 10-300
Myeloid	C1QB	2.21033	0.382	0.003	<1.00 x 10-300	<1.00 x 10-300
Myeloid	DMXL2	2.19099	0.694	0.198	<1.00 x 10-300	<1.00 x 10-300
Myeloid	SIGLEC1	2.16467	0.549	0.006	<1.00 x 10-300	<1.00 x 10-300
Myeloid	RNF144B	2.10734	0.592	0.128	<1.00 x 10-300	<1.00 x 10-300
Myeloid	TET3	2.10636	0.598	0.051	<1.00 x 10-300	<1.00 x 10-300
Myeloid	MARCHF1	2.07505	0.582	0.123	<1.00 x 10-300	<1.00 x 10-300
Myeloid	TRPS1	2.07129	0.865	0.463	<1.00 x 10-300	<1.00 x 10-300
Myeloid	DNAAF9	2.06717	0.811	0.349	<1.00 x 10-300	<1.00 x 10-300
Myeloid	CPVL	2.0451	0.518	0.021	<1.00 x 10-300	<1.00 x 10-300
Myeloid	ENSG00000226571	2.04186	0.419	0.112	<1.00 x 10-300	<1.00 x 10-300
Myeloid	BCAT1	2.02963	0.557	0.065	<1.00 x 10-300	<1.00 x 10-300
Myeloid	PTPRE	2.02648	0.601	0.076	<1.00 x 10-300	<1.00 x 10-300
Myeloid	CD14	2.02536	0.387	0.006	<1.00 x 10-300	<1.00 x 10-300
Myeloid	KYNU	2.0179	0.466	0.007	<1.00 x 10-300	<1.00 x 10-300
Myeloid	THEMIS2	2.01775	0.58	0.011	<1.00 x 10-300	<1.00 x 10-300
Myeloid	CTSC	1.99418	0.507	0.061	<1.00 x 10-300	<1.00 x 10-300
Myeloid	C1QC	1.99067	0.362	0.004	<1.00 x 10-300	<1.00 x 10-300
Myeloid	ENSG00000227531	1.96465	0.318	0.006	<1.00 x 10-300	<1.00 x 10-300
Myeloid	PLTP	1.93487	0.488	0.065	<1.00 x 10-300	<1.00 x 10-300
Myeloid	SGMS1	1.93071	0.747	0.394	<1.00 x 10-300	<1.00 x 10-300
Myeloid	IGSF21	1.89166	0.306	0.006	<1.00 x 10-300	<1.00 x 10-300
Myeloid	CD86	1.87344	0.417	0.004	<1.00 x 10-300	<1.00 x 10-300
Myeloid	KHDRBS2	1.86342	0.376	0.029	<1.00 x 10-300	<1.00 x 10-300
Myeloid	ARRB2	1.83979	0.537	0.014	<1.00 x 10-300	<1.00 x 10-300
Myeloid	MAFB	1.83688	0.493	0.055	<1.00 x 10-300	<1.00 x 10-300
Myeloid	SRGAP2B	1.83613	0.631	0.137	<1.00 x 10-300	<1.00 x 10-300
Myeloid	ALCAM	1.82563	0.334	0.061	<1.00 x 10-300	<1.00 x 10-300
Myeloid	SIRPB2	1.78816	0.465	0.004	<1.00 x 10-300	<1.00 x 10-300
Myeloid	ME1	1.78385	0.63	0.302	<1.00 x 10-300	<1.00 x 10-300
Myeloid	ZSWIM6	1.77433	0.821	0.493	<1.00 x 10-300	<1.00 x 10-300
Myeloid	ADAP2	1.76445	0.488	0.029	<1.00 x 10-300	<1.00 x 10-300
Myeloid	FCHO2	1.7615	0.677	0.312	<1.00 x 10-300	<1.00 x 10-300
Myeloid	SNCA	1.76121	0.395	0.009	<1.00 x 10-300	<1.00 x 10-300
Myeloid	CYRIA	1.76021	0.589	0.163	<1.00 x 10-300	<1.00 x 10-300
Myeloid	CIITA	1.75772	0.426	0.024	<1.00 x 10-300	<1.00 x 10-300
Myeloid	GNA13	1.75359	0.512	0.121	<1.00 x 10-300	<1.00 x 10-300
Myeloid	SLC11A1	1.74066	0.333	0.004	<1.00 x 10-300	<1.00 x 10-300
Myeloid	TLR2	1.74016	0.429	0.012	<1.00 x 10-300	<1.00 x 10-300
Myeloid	MARCO	1.72859	0.273	0.003	<1.00 x 10-300	<1.00 x 10-300
Myeloid	SNX2	1.70481	0.629	0.199	<1.00 x 10-300	<1.00 x 10-300
Myeloid	GFRA2	1.69789	0.418	0.016	<1.00 x 10-300	<1.00 x 10-300
Myeloid	TTYH3	1.69034	0.425	0.019	<1.00 x 10-300	<1.00 x 10-300
Myeloid	FOLR2	1.68399	0.347	0.003	<1.00 x 10-300	<1.00 x 10-300
Myeloid	CTSS	1.66787	0.418	0.012	<1.00 x 10-300	<1.00 x 10-300
Myeloid	SLC2A9	1.65936	0.432	0.02	<1.00 x 10-300	<1.00 x 10-300
Myeloid	TYROBP	1.65501	0.32	0.005	<1.00 x 10-300	<1.00 x 10-300
Myeloid	DSCAML1	1.64715	0.377	0.076	<1.00 x 10-300	<1.00 x 10-300
Myeloid	ARHGAP22	1.64508	0.416	0.019	<1.00 x 10-300	<1.00 x 10-300
Myeloid	MAN1A1	1.62653	0.9	0.669	<1.00 x 10-300	<1.00 x 10-300
Myeloid	FGD2	1.62372	0.442	0.003	<1.00 x 10-300	<1.00 x 10-300
Myeloid	VSIG4	1.62336	0.387	0.002	<1.00 x 10-300	<1.00 x 10-300
Myeloid	CEP170	1.61158	0.684	0.297	<1.00 x 10-300	<1.00 x 10-300
Myeloid	GSAP	1.60842	0.579	0.153	<1.00 x 10-300	<1.00 x 10-300
Myeloid	AP1B1	1.60027	0.519	0.082	<1.00 x 10-300	<1.00 x 10-300
Myeloid	PEAK1	1.58939	0.82	0.565	<1.00 x 10-300	<1.00 x 10-300
Myeloid	FPR3	1.57297	0.395	0.007	<1.00 x 10-300	<1.00 x 10-300
Myeloid	FAM20A	1.57239	0.464	0.1	<1.00 x 10-300	<1.00 x 10-300
Myeloid	GRB2	1.57168	0.634	0.25	<1.00 x 10-300	<1.00 x 10-300
Myeloid	C5AR1	1.57009	0.376	0.014	<1.00 x 10-300	<1.00 x 10-300
Myeloid	SH3TC1	1.56786	0.448	0.025	<1.00 x 10-300	<1.00 x 10-300
Myeloid	GPR137B	1.55739	0.478	0.074	<1.00 x 10-300	<1.00 x 10-300
Myeloid	CTSZ	1.55716	0.438	0.081	<1.00 x 10-300	<1.00 x 10-300
Myeloid	WDFY4	1.53653	0.393	0.02	<1.00 x 10-300	<1.00 x 10-300
Myeloid	HCK	1.52634	0.403	0.006	<1.00 x 10-300	<1.00 x 10-300
Myeloid	TBC1D22A	1.52226	0.815	0.506	<1.00 x 10-300	<1.00 x 10-300
Myeloid	ANKH	1.52214	0.499	0.209	<1.00 x 10-300	<1.00 x 10-300
Myeloid	TFEC	1.52144	0.424	0.03	<1.00 x 10-300	<1.00 x 10-300
Myeloid	MPEG1	1.5182	0.337	0.003	<1.00 x 10-300	<1.00 x 10-300
Myeloid	GGTA1	1.51431	0.401	0.034	<1.00 x 10-300	<1.00 x 10-300
Myeloid	RNF13	1.50925	0.696	0.361	<1.00 x 10-300	<1.00 x 10-300
Myeloid	MIR181A1HG	1.50281	0.363	0.043	<1.00 x 10-300	<1.00 x 10-300
Myeloid	HIF1A	1.49837	0.413	0.142	<1.00 x 10-300	<1.00 x 10-300
Myeloid	BLVRB	1.49138	0.537	0.173	<1.00 x 10-300	<1.00 x 10-300
Myeloid	STARD13	1.4834	0.855	0.621	<1.00 x 10-300	<1.00 x 10-300
Myeloid	NPL	1.48113	0.385	0.019	<1.00 x 10-300	<1.00 x 10-300
Myeloid	FOXO3	1.46851	0.86	0.651	<1.00 x 10-300	<1.00 x 10-300
Myeloid	TNS3	1.46437	0.754	0.417	<1.00 x 10-300	<1.00 x 10-300
Myeloid	SLC40A1	1.43432	0.319	0.041	<1.00 x 10-300	<1.00 x 10-300
Myeloid	DIP2B	1.43091	0.652	0.337	<1.00 x 10-300	<1.00 x 10-300
Myeloid	ENSG00000223725	1.43077	0.357	0.059	<1.00 x 10-300	<1.00 x 10-300
Myeloid	CD4	1.4181	0.379	0.012	<1.00 x 10-300	<1.00 x 10-300
Myeloid	MVB12B	1.41773	0.512	0.157	<1.00 x 10-300	<1.00 x 10-300
Myeloid	EIF2AK4	1.41689	0.55	0.205	<1.00 x 10-300	<1.00 x 10-300
Myeloid	HERPUD1	1.41452	0.527	0.207	<1.00 x 10-300	<1.00 x 10-300
Myeloid	SPI1	1.41383	0.381	0.009	<1.00 x 10-300	<1.00 x 10-300
Myeloid	WASHC2C	1.40855	0.385	0.112	<1.00 x 10-300	<1.00 x 10-300
Myeloid	CYTH4	1.40191	0.381	0.009	<1.00 x 10-300	<1.00 x 10-300
Myeloid	ZNF710	1.39321	0.415	0.063	<1.00 x 10-300	<1.00 x 10-300
Myeloid	CR1	1.38991	0.316	0.006	<1.00 x 10-300	<1.00 x 10-300
Myeloid	TET2	1.38976	0.588	0.249	<1.00 x 10-300	<1.00 x 10-300
Myeloid	KCNE1	1.38704	0.268	0.035	<1.00 x 10-300	<1.00 x 10-300
Myeloid	ARSB	1.38229	0.406	0.076	<1.00 x 10-300	<1.00 x 10-300
Myeloid	FGL2	1.38202	0.371	0.039	<1.00 x 10-300	<1.00 x 10-300
Myeloid	STX7	1.3744	0.661	0.325	<1.00 x 10-300	<1.00 x 10-300
Myeloid	NCF2	1.37251	0.362	0.025	<1.00 x 10-300	<1.00 x 10-300
Myeloid	DENND4C	1.37092	0.748	0.544	<1.00 x 10-300	<1.00 x 10-300
Myeloid	SPIDR	1.37029	0.839	0.605	<1.00 x 10-300	<1.00 x 10-300
Myeloid	MACROH2A1	1.36838	0.568	0.255	<1.00 x 10-300	<1.00 x 10-300
Myeloid	CMKLR1	1.36404	0.367	0.03	<1.00 x 10-300	<1.00 x 10-300
Myeloid	RYR1	1.36354	0.371	0.032	<1.00 x 10-300	<1.00 x 10-300
Myeloid	RTN1	1.36148	0.487	0.215	<1.00 x 10-300	<1.00 x 10-300
Myeloid	ENSG00000249240	1.35871	0.367	0.089	<1.00 x 10-300	<1.00 x 10-300
Myeloid	SAT1	1.35459	0.831	0.54	<1.00 x 10-300	<1.00 x 10-300
Myeloid	ELF2	1.35051	0.78	0.553	<1.00 x 10-300	<1.00 x 10-300
Myeloid	ENTPD1	1.34636	0.311	0.03	<1.00 x 10-300	<1.00 x 10-300
Myeloid	APBA1	1.34193	0.369	0.088	<1.00 x 10-300	<1.00 x 10-300
Myeloid	UBASH3B	1.34056	0.292	0.051	<1.00 x 10-300	<1.00 x 10-300
Myeloid	SGMS2	1.33878	0.367	0.127	<1.00 x 10-300	<1.00 x 10-300
Myeloid	SRGAP2C	1.33233	0.489	0.111	<1.00 x 10-300	<1.00 x 10-300
Myeloid	PIK3AP1	1.32782	0.354	0.012	<1.00 x 10-300	<1.00 x 10-300
Myeloid	RASSF2	1.32201	0.38	0.033	<1.00 x 10-300	<1.00 x 10-300
Myeloid	RAB20	1.31863	0.41	0.106	<1.00 x 10-300	<1.00 x 10-300
Myeloid	RHBDF2	1.30206	0.369	0.022	<1.00 x 10-300	<1.00 x 10-300
Myeloid	ATF6	1.30174	0.656	0.367	<1.00 x 10-300	<1.00 x 10-300
Myeloid	GRN	1.30145	0.338	0.046	<1.00 x 10-300	<1.00 x 10-300
Myeloid	GPR183	1.29835	0.321	0.023	<1.00 x 10-300	<1.00 x 10-300
Myeloid	SCN1A-AS1	1.29762	0.337	0.074	<1.00 x 10-300	<1.00 x 10-300
Myeloid	WLS	1.29723	0.443	0.144	<1.00 x 10-300	<1.00 x 10-300
Myeloid	VAPA	1.29268	0.627	0.364	<1.00 x 10-300	<1.00 x 10-300
Myeloid	WDR49	1.28516	0.281	0.03	<1.00 x 10-300	<1.00 x 10-300
Myeloid	TM6SF1	1.27218	0.36	0.022	<1.00 x 10-300	<1.00 x 10-300
Myeloid	ITPR2	1.26842	0.815	0.531	<1.00 x 10-300	<1.00 x 10-300
Myeloid	ARHGEF10L	1.26787	0.515	0.25	<1.00 x 10-300	<1.00 x 10-300
Myeloid	MAMDC2-AS1	1.2648	0.366	0.097	<1.00 x 10-300	<1.00 x 10-300
Myeloid	C5AR2	1.25784	0.252	0.004	<1.00 x 10-300	<1.00 x 10-300
Myeloid	SLC43A2	1.25388	0.34	0.05	<1.00 x 10-300	<1.00 x 10-300
Myeloid	ARMC2	1.25055	0.447	0.209	<1.00 x 10-300	<1.00 x 10-300
Myeloid	WWP1	1.24988	0.618	0.393	<1.00 x 10-300	<1.00 x 10-300
Myeloid	ITGAM	1.24557	0.326	0.015	<1.00 x 10-300	<1.00 x 10-300
Myeloid	NPC2	1.23698	0.294	0.035	<1.00 x 10-300	<1.00 x 10-300
Myeloid	ZCCHC2	1.23533	0.421	0.117	<1.00 x 10-300	<1.00 x 10-300
Myeloid	SNX6	1.23171	0.59	0.295	<1.00 x 10-300	<1.00 x 10-300
Myeloid	EVI5	1.22298	0.74	0.475	<1.00 x 10-300	<1.00 x 10-300
Myeloid	PDK4	1.21628	0.829	0.666	<1.00 x 10-300	<1.00 x 10-300
Myeloid	KCNAB2	1.20305	0.328	0.029	<1.00 x 10-300	<1.00 x 10-300
Myeloid	TNRC18	1.20132	0.572	0.285	<1.00 x 10-300	<1.00 x 10-300
Myeloid	FCER1G	1.19916	0.258	0.004	<1.00 x 10-300	<1.00 x 10-300
Myeloid	GCNT1	1.19474	0.317	0.042	<1.00 x 10-300	<1.00 x 10-300
Myeloid	ADCY7	1.19361	0.418	0.076	<1.00 x 10-300	<1.00 x 10-300
Myeloid	SERINC5	1.19298	0.598	0.332	<1.00 x 10-300	<1.00 x 10-300
Myeloid	APLP2	1.19237	0.508	0.219	<1.00 x 10-300	<1.00 x 10-300
Myeloid	DENND1A	1.19099	0.697	0.437	<1.00 x 10-300	<1.00 x 10-300
Myeloid	LINC02798	1.19035	0.257	0.033	<1.00 x 10-300	<1.00 x 10-300
Myeloid	MIS18BP1	1.18651	0.514	0.278	<1.00 x 10-300	<1.00 x 10-300
Myeloid	OTULINL	1.1841	0.317	0.01	<1.00 x 10-300	<1.00 x 10-300
Myeloid	C2CD5	1.18193	0.481	0.211	<1.00 x 10-300	<1.00 x 10-300
Myeloid	ACAP2	1.17886	0.677	0.398	<1.00 x 10-300	<1.00 x 10-300
Myeloid	NCF4	1.17862	0.315	0.005	<1.00 x 10-300	<1.00 x 10-300
Myeloid	CAB39	1.17695	0.608	0.342	<1.00 x 10-300	<1.00 x 10-300
Myeloid	DPEP2	1.17591	0.312	0.006	<1.00 x 10-300	<1.00 x 10-300
Myeloid	SESN1	1.17513	0.704	0.46	<1.00 x 10-300	<1.00 x 10-300
Myeloid	SHTN1	1.17418	0.475	0.188	<1.00 x 10-300	<1.00 x 10-300
Myeloid	ABCG1	1.16681	0.28	0.065	<1.00 x 10-300	<1.00 x 10-300
Myeloid	DEPTOR	1.1629	0.361	0.076	<1.00 x 10-300	<1.00 x 10-300
Myeloid	FAR2	1.15596	0.414	0.184	<1.00 x 10-300	<1.00 x 10-300
Myeloid	DNM2	1.15593	0.534	0.25	<1.00 x 10-300	<1.00 x 10-300
Myeloid	HEATR3	1.14662	0.323	0.055	<1.00 x 10-300	<1.00 x 10-300
Myeloid	GAB2	1.14303	0.713	0.44	<1.00 x 10-300	<1.00 x 10-300
Myeloid	MED12L	1.14284	0.287	0.072	<1.00 x 10-300	<1.00 x 10-300
Myeloid	MIR646HG	1.14275	0.291	0.091	<1.00 x 10-300	<1.00 x 10-300
Myeloid	PLEKHG5	1.14019	0.29	0.074	<1.00 x 10-300	<1.00 x 10-300
Myeloid	PIGX	1.13342	0.324	0.078	<1.00 x 10-300	<1.00 x 10-300
Myeloid	AP1S2	1.13087	0.352	0.048	<1.00 x 10-300	<1.00 x 10-300
Myeloid	POU2F2	1.12989	0.261	0.019	<1.00 x 10-300	<1.00 x 10-300
Myeloid	PLEK	1.12753	0.272	0.006	<1.00 x 10-300	<1.00 x 10-300
Myeloid	CD84	1.12098	0.321	0.012	<1.00 x 10-300	<1.00 x 10-300
Myeloid	APH1B	1.12095	0.393	0.15	<1.00 x 10-300	<1.00 x 10-300
Myeloid	PPFIBP2	1.11255	0.383	0.109	<1.00 x 10-300	<1.00 x 10-300
Myeloid	HLA-DMB	1.10768	0.285	0.006	<1.00 x 10-300	<1.00 x 10-300
Myeloid	PLEKHO1	1.10649	0.304	0.028	<1.00 x 10-300	<1.00 x 10-300
Myeloid	EPSTI1	1.10242	0.296	0.041	<1.00 x 10-300	<1.00 x 10-300
Myeloid	ZMIZ1	1.09701	0.665	0.413	<1.00 x 10-300	<1.00 x 10-300
Myeloid	MKNK1	1.09627	0.501	0.237	<1.00 x 10-300	<1.00 x 10-300
Myeloid	ZNF609	1.09431	0.696	0.497	<1.00 x 10-300	<1.00 x 10-300
Myeloid	CSF3R	1.09236	0.255	0.003	<1.00 x 10-300	<1.00 x 10-300
Myeloid	TPCN1	1.09184	0.499	0.236	<1.00 x 10-300	<1.00 x 10-300
Myeloid	SPPL3	1.08939	0.6	0.385	<1.00 x 10-300	<1.00 x 10-300
Myeloid	ST8SIA4	1.08937	0.374	0.133	<1.00 x 10-300	<1.00 x 10-300
Myeloid	ELL	1.08217	0.399	0.166	<1.00 x 10-300	<1.00 x 10-300
Myeloid	RCN3	1.07357	0.318	0.049	<1.00 x 10-300	<1.00 x 10-300
Myeloid	WASHC4	1.07137	0.623	0.368	<1.00 x 10-300	<1.00 x 10-300
Myeloid	SLC6A6	1.06666	0.313	0.028	<1.00 x 10-300	<1.00 x 10-300
Myeloid	FAM117B	1.061	0.308	0.096	<1.00 x 10-300	<1.00 x 10-300
Myeloid	HNMT	1.05954	0.476	0.248	<1.00 x 10-300	<1.00 x 10-300
Myeloid	GPR155	1.0527	0.332	0.096	<1.00 x 10-300	<1.00 x 10-300
Myeloid	CNTRL	1.05055	0.467	0.225	<1.00 x 10-300	<1.00 x 10-300
Myeloid	MOB3B	1.04572	0.538	0.324	<1.00 x 10-300	<1.00 x 10-300
Myeloid	KIF1B	1.03744	0.73	0.556	<1.00 x 10-300	<1.00 x 10-300
Myeloid	TRIM14	1.03705	0.327	0.043	<1.00 x 10-300	<1.00 x 10-300
Myeloid	GRAMD1B	1.03549	0.258	0.022	<1.00 x 10-300	<1.00 x 10-300
Myeloid	VAV2	1.03526	0.285	0.057	<1.00 x 10-300	<1.00 x 10-300
Myeloid	USP4	1.02961	0.469	0.239	<1.00 x 10-300	<1.00 x 10-300
Myeloid	CSGALNACT2	1.02772	0.398	0.159	<1.00 x 10-300	<1.00 x 10-300
Myeloid	SH3BP5	1.02576	0.696	0.535	<1.00 x 10-300	<1.00 x 10-300
Myeloid	MPP1	1.02231	0.278	0.023	<1.00 x 10-300	<1.00 x 10-300
Myeloid	ARRDC3	1.01886	0.368	0.149	<1.00 x 10-300	<1.00 x 10-300
Myeloid	PIAS1	1.01499	0.738	0.522	<1.00 x 10-300	<1.00 x 10-300
Myeloid	CTNNB1	1.00972	0.612	0.401	<1.00 x 10-300	<1.00 x 10-300
Myeloid	MAP3K8	1.00797	0.528	0.303	<1.00 x 10-300	<1.00 x 10-300
Myeloid	COLGALT1	1.00661	0.333	0.066	<1.00 x 10-300	<1.00 x 10-300
Myeloid	SLC18B1	1.00273	0.282	0.04	<1.00 x 10-300	<1.00 x 10-300
Myeloid	ENSG00000291188	1.00109	0.305	0.073	<1.00 x 10-300	<1.00 x 10-300
Myeloid	MAP3K3	1.00036	0.493	0.223	<1.00 x 10-300	<1.00 x 10-300
Myeloid	SNX10	0.994267	0.281	0.087	<1.00 x 10-300	<1.00 x 10-300
Myeloid	MOB3A	0.993525	0.372	0.111	<1.00 x 10-300	<1.00 x 10-300
Myeloid	ARID3A	0.989217	0.301	0.101	<1.00 x 10-300	<1.00 x 10-300
Myeloid	CREG1	0.989092	0.305	0.076	<1.00 x 10-300	<1.00 x 10-300
Myeloid	HSPBAP1	0.981736	0.359	0.118	<1.00 x 10-300	<1.00 x 10-300
Myeloid	MAP2K1	0.980908	0.558	0.327	<1.00 x 10-300	<1.00 x 10-300
Myeloid	SH3BP2	0.978879	0.303	0.042	<1.00 x 10-300	<1.00 x 10-300
Myeloid	MTM1	0.97724	0.373	0.133	<1.00 x 10-300	<1.00 x 10-300
Myeloid	CRYL1	0.974724	0.394	0.146	<1.00 x 10-300	<1.00 x 10-300
Myeloid	MICAL2	0.96631	0.259	0.048	<1.00 x 10-300	<1.00 x 10-300
Myeloid	TCF12	0.964549	0.848	0.705	<1.00 x 10-300	<1.00 x 10-300
Myeloid	ZNF846	0.963306	0.317	0.108	<1.00 x 10-300	<1.00 x 10-300
Myeloid	UNC93B1	0.960165	0.268	0.031	<1.00 x 10-300	<1.00 x 10-300
Myeloid	IL6R	0.95856	0.401	0.168	<1.00 x 10-300	<1.00 x 10-300
Myeloid	IRF8	0.957091	0.294	0.078	<1.00 x 10-300	<1.00 x 10-300
Myeloid	REPS2	0.9502	0.272	0.052	<1.00 x 10-300	<1.00 x 10-300
Myeloid	DAB2	0.947685	0.274	0.052	<1.00 x 10-300	<1.00 x 10-300
Myeloid	ENSG00000281593	0.944889	0.378	0.137	<1.00 x 10-300	<1.00 x 10-300
Myeloid	PTPN18	0.942044	0.323	0.071	<1.00 x 10-300	<1.00 x 10-300
Myeloid	NCOA4	0.941363	0.34	0.137	<1.00 x 10-300	<1.00 x 10-300
Myeloid	NCOA1	0.938631	0.759	0.603	<1.00 x 10-300	<1.00 x 10-300
Myeloid	C9orf72	0.937166	0.412	0.192	<1.00 x 10-300	<1.00 x 10-300
Myeloid	RB1	0.928206	0.651	0.444	<1.00 x 10-300	<1.00 x 10-300
Myeloid	SNX13	0.922519	0.589	0.381	<1.00 x 10-300	<1.00 x 10-300
Myeloid	RILPL2	0.921566	0.259	0.074	<1.00 x 10-300	<1.00 x 10-300
Myeloid	OSTF1	0.919715	0.374	0.131	<1.00 x 10-300	<1.00 x 10-300
Myeloid	SIAH2	0.913798	0.283	0.077	<1.00 x 10-300	<1.00 x 10-300
Myeloid	AGO4	0.912863	0.474	0.25	<1.00 x 10-300	<1.00 x 10-300
Myeloid	ATG16L2	0.908635	0.314	0.056	<1.00 x 10-300	<1.00 x 10-300
Myeloid	SOAT1	0.903919	0.327	0.113	<1.00 x 10-300	<1.00 x 10-300
Myeloid	CAPZB	0.899894	0.634	0.436	<1.00 x 10-300	<1.00 x 10-300
Myeloid	NT5C2	0.898739	0.633	0.442	<1.00 x 10-300	<1.00 x 10-300
Myeloid	EPS15	0.881101	0.745	0.6	<1.00 x 10-300	<1.00 x 10-300
Myeloid	PHKB	0.8804	0.647	0.462	<1.00 x 10-300	<1.00 x 10-300
Myeloid	ARHGAP27P1-BPTFP1-KPNA2P3	0.874294	0.341	0.119	<1.00 x 10-300	<1.00 x 10-300
Myeloid	GNB4	0.869589	0.321	0.074	<1.00 x 10-300	<1.00 x 10-300
Myeloid	GRK2	0.869192	0.28	0.047	<1.00 x 10-300	<1.00 x 10-300
Myeloid	CLTC	0.866835	0.542	0.328	<1.00 x 10-300	<1.00 x 10-300
Myeloid	TBC1D5	0.865666	0.804	0.671	<1.00 x 10-300	<1.00 x 10-300
Myeloid	RNASEH2B	0.859245	0.373	0.165	<1.00 x 10-300	<1.00 x 10-300
Myeloid	SNX8	0.851942	0.313	0.118	<1.00 x 10-300	<1.00 x 10-300
Myeloid	SNX30	0.849469	0.304	0.086	<1.00 x 10-300	<1.00 x 10-300
Myeloid	AP3B1	0.84711	0.661	0.473	<1.00 x 10-300	<1.00 x 10-300
Myeloid	CYB5R4	0.846346	0.357	0.147	<1.00 x 10-300	<1.00 x 10-300
Myeloid	CMTM6	0.842641	0.287	0.068	<1.00 x 10-300	<1.00 x 10-300
Myeloid	BAZ2B	0.839592	0.731	0.573	<1.00 x 10-300	<1.00 x 10-300
Myeloid	PDK3	0.819612	0.27	0.05	<1.00 x 10-300	<1.00 x 10-300
Myeloid	SLC31A2	0.817842	0.306	0.115	<1.00 x 10-300	<1.00 x 10-300
Myeloid	CCDC149	0.807546	0.298	0.11	<1.00 x 10-300	<1.00 x 10-300
Myeloid	DENND4B	0.806203	0.286	0.069	<1.00 x 10-300	<1.00 x 10-300
Myeloid	NAGK	0.80179	0.301	0.091	<1.00 x 10-300	<1.00 x 10-300
Myeloid	ARAP1	0.800277	0.315	0.107	<1.00 x 10-300	<1.00 x 10-300
Myeloid	ARL14EP	0.79604	0.266	0.088	<1.00 x 10-300	<1.00 x 10-300
Myeloid	COP1	0.793245	0.746	0.59	<1.00 x 10-300	<1.00 x 10-300
Myeloid	RUBCN	0.791899	0.291	0.093	<1.00 x 10-300	<1.00 x 10-300
Myeloid	ABCC5	0.781797	0.294	0.1	<1.00 x 10-300	<1.00 x 10-300
Myeloid	ZFAND3	0.750579	0.823	0.693	<1.00 x 10-300	<1.00 x 10-300
Myeloid	ENSG00000290796	0.74784	0.25	0.072	<1.00 x 10-300	<1.00 x 10-300
Myeloid	RNF135	0.740093	0.258	0.068	<1.00 x 10-300	<1.00 x 10-300
Myeloid	HAVCR2	0.738884	0.262	0.087	<1.00 x 10-300	<1.00 x 10-300
Myeloid	TMEM65	0.817221	0.324	0.126	5.80 x 10-307	9.53 x 10-303
Myeloid	WDR91	0.708604	0.266	0.09	8.90 x 10-306	1.46 x 10-301
Myeloid	NAIP	0.922905	0.546	0.346	2.03 x 10-305	3.33 x 10-301
Myeloid	GIT2	0.852169	0.404	0.194	4.98 x 10-304	8.18 x 10-300
Myeloid	ME2	0.830898	0.335	0.138	1.05 x 10-301	1.73 x 10-297
Myeloid	PSEN1	0.869261	0.532	0.322	2.49 x 10-301	4.09 x 10-297
Myeloid	TMCC1	0.990596	0.641	0.471	3.43 x 10-301	5.63 x 10-297
Myeloid	AGAP3	0.78214	0.297	0.11	3.53 x 10-301	5.81 x 10-297
Myeloid	WNT2B	0.847079	0.284	0.102	1.30 x 10-298	2.14 x 10-294
Myeloid	RASSF4	0.888841	0.489	0.272	4.17 x 10-298	6.85 x 10-294
Myeloid	TENT2	0.829655	0.677	0.527	1.14 x 10-297	1.87 x 10-293
Myeloid	TRIM38	0.767302	0.347	0.147	2.03 x 10-296	3.34 x 10-292
Myeloid	FAM91A1	0.802684	0.409	0.204	7.13 x 10-296	1.17 x 10-291
Myeloid	NFATC1	0.766647	0.321	0.126	7.54 x 10-295	1.24 x 10-290
Myeloid	PAPSS2	1.20558	0.496	0.289	3.37 x 10-292	5.54 x 10-288
Myeloid	MB21D2	0.998923	0.319	0.13	3.85 x 10-292	6.33 x 10-288
Myeloid	TRAK1	0.885557	0.65	0.468	8.70 x 10-291	1.43 x 10-286
Myeloid	TNK2	0.683873	0.259	0.089	1.16 x 10-285	1.90 x 10-281
Myeloid	RASSF1	0.619546	0.262	0.088	3.91 x 10-285	6.43 x 10-281
Myeloid	ZNF516	0.709553	0.31	0.12	5.81 x 10-282	9.55 x 10-278
Myeloid	SETX	0.804034	0.58	0.383	1.50 x 10-280	2.47 x 10-276
Myeloid	MAP3K14	0.749148	0.319	0.129	5.61 x 10-280	9.21 x 10-276
Myeloid	SCAMP2	0.70688	0.262	0.093	1.36 x 10-277	2.23 x 10-273
Myeloid	SLC49A4	0.967956	0.43	0.228	2.35 x 10-277	3.87 x 10-273
Myeloid	ATP6V0D1	0.648482	0.256	0.089	3.02 x 10-275	4.96 x 10-271
Myeloid	DOP1B	0.75368	0.285	0.109	2.45 x 10-273	4.03 x 10-269
Myeloid	ITSN2	0.750054	0.62	0.432	1.04 x 10-272	1.71 x 10-268
Myeloid	TBC1D8	1.30277	0.378	0.19	3.44 x 10-270	5.66 x 10-266
Myeloid	SMS	0.787457	0.278	0.105	4.61 x 10-268	7.57 x 10-264
Myeloid	SYNJ1	0.740725	0.318	0.135	9.06 x 10-265	1.49 x 10-260
Myeloid	HEXB	0.71743	0.289	0.115	2.53 x 10-262	4.15 x 10-258
Myeloid	ARHGAP24	0.778289	0.807	0.684	2.89 x 10-261	4.75 x 10-257
Myeloid	DCP2	0.713916	0.339	0.151	6.15 x 10-261	1.01 x 10-256
Myeloid	PLD3	0.933759	0.419	0.229	2.60 x 10-260	4.26 x 10-256
Myeloid	RAB1A	0.744479	0.687	0.55	1.34 x 10-257	2.20 x 10-253
Myeloid	MOB1B	0.702418	0.281	0.11	4.62 x 10-257	7.58 x 10-253
Myeloid	SUFU	0.782215	0.319	0.139	1.50 x 10-256	2.47 x 10-252
Myeloid	RCBTB2	0.660175	0.258	0.095	6.23 x 10-256	1.02 x 10-251
Myeloid	ARID4A	0.803753	0.432	0.235	3.12 x 10-255	5.12 x 10-251
Myeloid	SPOP	0.883434	0.456	0.267	4.39 x 10-255	7.21 x 10-251
Myeloid	AFF4	0.822202	0.688	0.548	8.01 x 10-252	1.32 x 10-247
Myeloid	NCEH1	0.787464	0.258	0.095	4.78 x 10-248	7.85 x 10-244
Myeloid	LCORL	0.816165	0.459	0.263	8.65 x 10-245	1.42 x 10-240
Myeloid	VPS8	0.793043	0.501	0.317	4.91 x 10-242	8.07 x 10-238
Myeloid	ST3GAL1	0.833418	0.563	0.377	9.05 x 10-242	1.49 x 10-237
Myeloid	WBP1L	0.905441	0.454	0.275	5.00 x 10-240	8.22 x 10-236
Myeloid	WIPI2	0.785772	0.346	0.167	3.84 x 10-239	6.30 x 10-235
Myeloid	EFR3A	0.782409	0.503	0.32	2.50 x 10-236	4.11 x 10-232
Myeloid	CAP1	0.698005	0.316	0.142	6.70 x 10-234	1.10 x 10-229
Myeloid	SLC25A13	0.723279	0.542	0.358	5.08 x 10-232	8.35 x 10-228
Myeloid	ARHGAP5	0.901505	0.448	0.269	9.85 x 10-231	1.62 x 10-226
Myeloid	FKBP15	0.740613	0.328	0.155	1.30 x 10-230	2.14 x 10-226
Myeloid	SERTAD2	0.680512	0.271	0.11	4.49 x 10-229	7.38 x 10-225
Myeloid	HECTD2	0.761721	0.335	0.159	8.82 x 10-229	1.45 x 10-224
Myeloid	USP32	0.756748	0.536	0.355	4.79 x 10-227	7.86 x 10-223
Myeloid	STX2	0.612282	0.285	0.119	7.37 x 10-225	1.21 x 10-220
Myeloid	NABP1	0.807358	0.402	0.224	1.64 x 10-223	2.70 x 10-219
Myeloid	RREB1	0.738869	0.625	0.464	3.30 x 10-223	5.42 x 10-219
Myeloid	SBF2	0.573251	0.834	0.736	1.01 x 10-222	1.66 x 10-218
Myeloid	NFE2L2	0.779823	0.61	0.464	1.16 x 10-222	1.90 x 10-218
Myeloid	CAPZA2	0.719243	0.454	0.274	4.07 x 10-222	6.69 x 10-218
Myeloid	AMD1	0.595278	0.262	0.105	1.49 x 10-221	2.44 x 10-217
Myeloid	ERO1B	0.71459	0.357	0.179	2.64 x 10-221	4.34 x 10-217
Myeloid	MOB1A	0.566762	0.252	0.098	4.44 x 10-221	7.29 x 10-217
Myeloid	CTSL	1.10015	0.331	0.166	1.51 x 10-218	2.48 x 10-214
Myeloid	PIAS2	0.813103	0.456	0.286	2.62 x 10-217	4.30 x 10-213
Myeloid	ZZEF1	0.793752	0.508	0.34	9.37 x 10-216	1.54 x 10-211
Myeloid	ADAM9	0.790988	0.399	0.224	1.02 x 10-215	1.68 x 10-211
Myeloid	ZFYVE16	0.790494	0.46	0.289	1.17 x 10-213	1.92 x 10-209
Myeloid	H3-3A	0.595895	0.254	0.103	5.95 x 10-213	9.78 x 10-209
Myeloid	ABHD12	0.775335	0.326	0.159	1.39 x 10-212	2.28 x 10-208
Myeloid	TTL	0.632903	0.261	0.108	4.51 x 10-212	7.41 x 10-208
Myeloid	ADAM17	0.904247	0.518	0.36	4.15 x 10-211	6.81 x 10-207
Myeloid	GLIPR2	0.796242	0.308	0.145	5.32 x 10-208	8.73 x 10-204
Myeloid	MTMR6	0.601995	0.268	0.114	5.93 x 10-208	9.75 x 10-204
Myeloid	ATRN	0.844661	0.455	0.288	1.59 x 10-206	2.62 x 10-202
Myeloid	MTMR14	0.624886	0.29	0.131	3.12 x 10-206	5.12 x 10-202
Myeloid	KIF16B	0.799796	0.446	0.278	3.23 x 10-205	5.31 x 10-201
Myeloid	AKAP10	0.724163	0.445	0.274	3.86 x 10-205	6.34 x 10-201
Myeloid	TUT7	0.850599	0.424	0.254	2.90 x 10-204	4.76 x 10-200
Myeloid	GALNT2	0.848008	0.474	0.306	4.58 x 10-204	7.52 x 10-200
Myeloid	SPTLC3	0.827224	0.277	0.125	6.37 x 10-204	1.05 x 10-199
Myeloid	PEPD	0.889668	0.319	0.165	1.19 x 10-202	1.95 x 10-198
Myeloid	SLC38A6	0.809777	0.408	0.245	1.19 x 10-201	1.95 x 10-197
Myeloid	WWP2	0.723709	0.399	0.229	4.96 x 10-199	8.15 x 10-195
Myeloid	CELF1	0.630336	0.649	0.511	9.29 x 10-199	1.53 x 10-194
Myeloid	CPEB3	0.753812	0.376	0.209	5.18 x 10-198	8.51 x 10-194
Myeloid	BTBD1	0.689541	0.319	0.158	1.69 x 10-197	2.78 x 10-193
Myeloid	TNFRSF1A	0.718783	0.357	0.191	8.00 x 10-197	1.31 x 10-192
Myeloid	TANGO2	0.607494	0.265	0.116	2.94 x 10-196	4.83 x 10-192
Myeloid	SIPA1L3	0.77815	0.413	0.243	7.56 x 10-195	1.24 x 10-190
Myeloid	P4HA1	0.696021	0.336	0.173	1.51 x 10-192	2.48 x 10-188
Myeloid	TCF20	0.690551	0.284	0.132	3.91 x 10-192	6.42 x 10-188
Myeloid	CACUL1	0.742863	0.499	0.342	3.97 x 10-192	6.53 x 10-188
Myeloid	GNAI3	0.691204	0.356	0.192	1.02 x 10-188	1.68 x 10-184
Myeloid	ZNRF2	0.707443	0.315	0.159	7.15 x 10-188	1.17 x 10-183
Myeloid	MAPRE2	0.628776	0.27	0.118	2.01 x 10-187	3.31 x 10-183
Myeloid	HEATR5B	0.872808	0.481	0.332	1.63 x 10-185	2.67 x 10-181
Myeloid	ARRB1	0.698232	0.406	0.241	3.16 x 10-185	5.19 x 10-181
[truncated: 655 more rows]

## Sheet: Supplementary Table 3
Supplementary Table 3. Numbers and proportions of differentially methylated regions (hypo-methylated, n.s., and hyper-methylated) with their corresponding -log10P in subcutaneous adipose tissue (SAT) cell-types.
SAT cell-type	Hypo (%)	Hypo (-log10P)	n.s.* (%)	Hyper (%)	Hyper (-log10P**)
Adipocyte	396,758 (56.3%)	129	208,464 (29.6%)	99,841 (14.2%)	0
ASPC#	356,844 (50.6%)	104.7	197,644 (28.0%)	150,575 (21.4%)	0
Transition	172,625 (24.5%)	35.3	523,100 (74.2%)	9,338 (1.3%)	0
Perivascular	197,855 (28.1%)	0.3	407,779 (57.8%)	99,429 (14.1%)	0
Endothelial	190,550 (27.0%)	0	240,280 (34.1%)	274,233 (38.9%)	48.9
Myeloid	102,756 (14.6%)	0	87,873 (12.5%)	514,434 (73.0%)	163
Lymphoid	93,984 (13.3%)	0	417,090 (59.2%)	193,989 (27.5%)	6.7
Mast	64,026 (9.1%)	0	451,258 (64.0%)	189,779 (26.9%)	19.5
*n.s. indicates not significantly hypo- or hyper-methylated.
**P is calculated per hypo- and hyper-methylation state, jointly across all cell-types, using a one-tailed t-test adjusted for the number of cells in each cell-type (see Methods).
# ASPC indicates adipose stem and progenitor cell.

## Sheet: Supplementary Table 4
Supplementary Table 4. Transcription factor binding motif enrichment results using cell-type level hypo-methylated regions of subcutaneous adipose tissue (SAT).
Transciption factor binding motif (de novo)	Negative log10(P)	% of targets	% of background	Enrichment ratio	SAT cell-types
NF1-halfsite(CTF)/LNCaP-NF1-ChIP-Seq(Unpublished)/Homer(0.963)	2913	16.89	10.78	1.56679	Adipocyte
Twist2(bHLH)/Myoblast-Twist2.Ty1-ChIP-Seq(GSE127998)/Homer(0.961)	2544	16.04	10.43	1.53787	Adipocyte
EBF2(EBF)/BrownAdipose-EBF2-ChIP-Seq(GSE97114)/Homer(0.917)	2291	13.93	8.94	1.55817	Adipocyte
NF1(CTF)/LNCAP-NF1-ChIP-Seq(Unpublished)/Homer(0.764)	1580	8.97	5.6	1.60179	Adipocyte
HOXA9/MA0594.2/Jaspar(0.666)	1164	28.52	23.48	1.21465	Adipocyte
Hoxc9(Homeobox)/Ainv15-Hoxc9-ChIP-Seq(GSE21812)/Homer(0.891)	1111	8.37	5.59	1.49732	Adipocyte
CEBPD/MA0836.2/Jaspar(0.890)	1107	10.51	7.37	1.42605	Adipocyte
NF1(CTF)/LNCAP-NF1-ChIP-Seq(Unpublished)/Homer(0.737)	990	9.5	6.67	1.42429	Adipocyte
NFIX/MA0671.1/Jaspar(0.697)	934	10.9	7.95	1.37107	Adipocyte
ZFX(Zf)/mES-Zfx-ChIP-Seq(GSE11431)/Homer(0.825)	838	9.87	7.19	1.37274	Adipocyte
BATF(bZIP)/Th17-BATF-ChIP-Seq(GSE39756)/Homer(0.970)	736	6.44	4.42	1.45701	Adipocyte
MafA(bZIP)/Islet-MafA-ChIP-Seq(GSE30298)/Homer(0.849)	712	9.28	6.87	1.3508	Adipocyte
MYB(HTH)/ERMYB-Myb-ChIPSeq(GSE22095)/Homer(0.666)	677	10.71	8.18	1.30929	Adipocyte
ZBTB12/MA1649.1/Jaspar(0.854)	641	6.53	4.62	1.41342	Adipocyte
Zic1::Zic2/MA1628.1/Jaspar(0.745)	618	4.89	3.27	1.49541	Adipocyte
NFIX/MA0671.1/Jaspar(0.715)	317	2.19	1.41	1.55319	Adipocyte
PRDM1(Zf)/Hela-PRDM1-ChIP-Seq(GSE31477)/Homer(0.611)	269	9.36	7.82	1.19693	Adipocyte
HOXC11/MA0651.1/Jaspar(0.671)	268	8.45	6.99	1.20887	Adipocyte
TEAD(TEA)/Fibroblast-PU.1-ChIP-Seq(Unpublished)/Homer(0.763)	242	4.82	3.77	1.27851	Adipocyte
TWIST1/MA1123.2/Jaspar(0.961)	2566	16.24	10.3	1.5767	ASPC
NF1-halfsite(CTF)/LNCaP-NF1-ChIP-Seq(Unpublished)/Homer(0.964)	2386	15.49	9.87	1.5694	ASPC
EBF2(EBF)/BrownAdipose-EBF2-ChIP-Seq(GSE97114)/Homer(0.903)	1728	9.88	6.02	1.6412	ASPC
Fra1(bZIP)/BT549-Fra1-ChIP-Seq(GSE46166)/Homer(0.992)	1442	5.96	3.26	1.82822	ASPC
Smad3(MAD)/NPC-Smad3-ChIP-Seq(GSE36673)/Homer(0.778)	997	10.77	7.6	1.41711	ASPC
PB0179.1_Sp100_2/Jaspar(0.623)	946	30.01	25.13	1.19419	ASPC
NF1(CTF)/LNCAP-NF1-ChIP-Seq(Unpublished)/Homer(0.692)	888	8.09	5.49	1.47359	ASPC
NF1(CTF)/LNCAP-NF1-ChIP-Seq(Unpublished)/Homer(0.766)	853	10.01	7.16	1.39804	ASPC
MEIS2(var.2)/MA1640.1/Jaspar(0.874)	786	9.22	6.59	1.39909	ASPC
TEAD2/MA1121.1/Jaspar(0.918)	659	7.67	5.46	1.40476	ASPC
MafF(bZIP)/HepG2-MafF-ChIP-Seq(GSE31477)/Homer(0.672)	656	9.57	7.09	1.34979	ASPC
ZFX(Zf)/mES-Zfx-ChIP-Seq(GSE11431)/Homer(0.694)	651	10.1	7.57	1.33421	ASPC
POL010.1_DCE_S_III/Jaspar(0.751)	495	16.45	13.63	1.2069	ASPC
PRDM4/MA1647.1/Jaspar(0.696)	441	4.6	3.19	1.44201	ASPC
JUN/MA0488.1/Jaspar(0.936)	395	4.23	2.95	1.4339	ASPC
PH0037.1_Hdx/Jaspar(0.748)	344	9.75	7.9	1.23418	ASPC
TEAD4(TEA)/Tropoblast-Tead4-ChIP-Seq(GSE37350)/Homer(0.704)	319	8.01	6.39	1.25352	ASPC
POU3F4/MA0789.1/Jaspar(0.736)	279	5.9	4.59	1.2854	ASPC
Six1(Homeobox)/Myoblast-Six1-ChIP-Chip(GSE20150)/Homer(0.761)	266	5.85	4.57	1.28009	ASPC
BARHL2/MA0635.1/Jaspar(0.816)	188	8.42	7.12	1.18258	ASPC
HLF(bZIP)/HSC-HLF.Flag-ChIP-Seq(GSE69817)/Homer(0.737)	181	12.69	11.14	1.13914	ASPC
Stat5a/MA1624.1/Jaspar(0.711)	174	1.5	1	1.5	ASPC
EBF2(EBF)/BrownAdipose-EBF2-ChIP-Seq(GSE97114)/Homer(0.963)	4802	17.19	7.16	2.40084	Perivascular
ERG(ETS)/VCaP-ERG-ChIP-Seq(GSE14097)/Homer(0.975)	1239	8.35	4.45	1.8764	Perivascular
SCL(bHLH)/HPC7-Scl-ChIP-Seq(GSE13511)/Homer(0.959)	1018	14.78	9.89	1.49444	Perivascular
PPARa(NR)	1001	11.16	6.97	1.60115	Perivascular
Tlx?(NR)/NPC-H3K4me1-ChIP-Seq(GSE16256)/Homer(0.838)	998	12.83	8.32	1.54207	Perivascular
Mef2c(MADS)/GM12878-Mef2c-ChIP-Seq(GSE32465)/Homer(0.982)	910	3.97	1.75	2.26857	Perivascular
NFIX/MA0671.1/Jaspar(0.835)	664	14.9	10.85	1.37327	Perivascular
BARHL1/MA0877.2/Jaspar(0.722)	601	22.58	17.91	1.26075	Perivascular
Rbpj1(?)/Panc1-Rbpj1-ChIP-Seq(GSE47459)/Homer(0.807)	568	9.38	6.39	1.46792	Perivascular
Stat5a/MA1624.1/Jaspar(0.741)	545	20.55	16.26	1.26384	Perivascular
TEAD2/MA1121.1/Jaspar(0.956)	522	8.76	5.99	1.46244	Perivascular
NFATC1/MA0624.1/Jaspar(0.714)	379	13.31	10.35	1.28599	Perivascular
PB0099.1_Zfp691_1/Jaspar(0.585)	365	12.89	10.02	1.28643	Perivascular
JUNB/MA0490.2/Jaspar(0.985)	353	4.92	3.21	1.53271	Perivascular
POL010.1_DCE_S_III/Jaspar(0.756)	334	14.19	11.3	1.25575	Perivascular
POL013.1_MED-1/Jaspar(0.599)	261	5.26	3.7	1.42162	Perivascular
EMX2/MA0886.1/Jaspar(0.916)	128	6.83	5.55	1.23063	Perivascular
PBX2(Homeobox)/K562-PBX2-ChIP-Seq(Encode)/Homer(0.710)	90	1.27	0.82	1.54878	Perivascular
ERG(ETS)/VCaP-ERG-ChIP-Seq(GSE14097)/Homer(0.953)	8750	30.58	12.94	2.36321	Endothelial
SOX15/MA1152.1/Jaspar(0.967)	1478	13.76	8.14	1.69042	Endothelial
Tlx?(NR)/NPC-H3K4me1-ChIP-Seq(GSE16256)/Homer(0.871)	813	8.65	5.25	1.64762	Endothelial
EBF1/MA0154.4/Jaspar(0.811)	733	13.48	9.38	1.4371	Endothelial
PPARa(NR)	524	9.1	6.21	1.46538	Endothelial
MyoD(bHLH)/Myotube-MyoD-ChIP-Seq(GSE21614)/Homer(0.859)	480	9.01	6.25	1.4416	Endothelial
HOXA1/MA1495.1/Jaspar(0.979)	457	13.43	10.13	1.32577	Endothelial
BARHL1/MA0877.2/Jaspar(0.714)	391	10.67	7.93	1.34552	Endothelial
Mef2d(MADS)/Retina-Mef2d-ChIP-Seq(GSE61391)/Homer(0.957)	377	5.47	3.57	1.53221	Endothelial
NFIX/MA0671.1/Jaspar(0.911)	331	4.96	3.26	1.52147	Endothelial
PB0181.1_Spdef_2/Jaspar(0.711)	216	2.32	1.39	1.66906	Endothelial
BATF(bZIP)/Th17-BATF-ChIP-Seq(GSE39756)/Homer(0.977)	191	3.4	2.31	1.47186	Endothelial
EWS:FLI1-fusion(ETS)/SK_N_MC-EWS:FLI1-ChIP-Seq(SRA014231)/Homer(0.623)	182	1.84	1.09	1.68807	Endothelial
ZKSCAN5/MA1652.1/Jaspar(0.745)	159	2.34	1.53	1.52941	Endothelial
TFAP2A/MA0003.4/Jaspar(0.663)	149	10.52	8.77	1.19954	Endothelial
TEAD2(TEA)/Py2T-Tead2-ChIP-Seq(GSE55709)/Homer(0.713)	114	1.78	1.18	1.50847	Endothelial
TCF7/MA0769.2/Jaspar(0.856)	103	16.74	14.95	1.11973	Endothelial
POU2F2/MA0507.1/Jaspar(0.607)	33	0.07	0.02	3.5	Endothelial
PB0058.1_Sfpi1_1/Jaspar(0.944)	8472	26.52	6.69	3.96413	Myeloid
RUNX1/MA0002.2/Jaspar(0.980)	1844	12.12	4.84	2.50413	Myeloid
PU.1:IRF8(ETS:IRF)/pDC-Irf8-ChIP-Seq(GSE66899)/Homer(0.962)	1205	5.5	1.72	3.19767	Myeloid
CEBPE/MA0837.1/Jaspar(0.942)	685	13.33	8.14	1.63759	Myeloid
AP-1(bZIP)/ThioMac-PU.1-ChIP-Seq(GSE21512)/Homer(0.980)	469	6.54	3.56	1.83708	Myeloid
ETV4/MA0764.2/Jaspar(0.726)	278	2.91	1.41	2.06383	Myeloid
MEF2B/MA0660.1/Jaspar(0.817)	208	4.85	3.06	1.58497	Myeloid
CEBPG/MA0838.1/Jaspar(0.680)	203	1.39	0.55	2.52727	Myeloid
Gata4(Zf)/Heart-Gata4-ChIP-Seq(GSE35151)/Homer(0.916)	185	5.58	3.74	1.49198	Myeloid
Npas4(bHLH)/Neuron-Npas4-ChIP-Seq(GSE127793)/Homer(0.707)	139	15.63	12.92	1.20975	Myeloid
Atoh1(bHLH)/Cerebellum-Atoh1-ChIP-Seq(GSE22111)/Homer(0.838)	133	6.71	4.96	1.35282	Myeloid
EWS:FLI1-fusion(ETS)/SK_N_MC-EWS:FLI1-ChIP-Seq(SRA014231)/Homer(0.615)	131	6.2	4.53	1.36865	Myeloid
ATF4/MA0833.2/Jaspar(0.879)	90	3.15	2.17	1.45161	Myeloid
Crx/MA0467.1/Jaspar(0.808)	68	0.07	0	4	Myeloid
Stat2/MA1623.1/Jaspar(0.702)	66	0.09	0.01	4	Myeloid
IRF4(IRF)/GM12878-IRF4-ChIP-Seq(GSE32465)/Homer(0.725)	39	0.15	0.04	3.75	Myeloid
ZNF263/MA0528.2/Jaspar(0.739)	35	0.25	0.1	2.5	Myeloid
ELF3(ETS)/PDAC-ELF3-ChIP-Seq(GSE64557)/Homer(0.964)	3671	25.8	8.45	3.05325	Mast
RUNX1(Runt)/Jurkat-RUNX1-ChIP-Seq(GSE29180)/Homer(0.972)	1200	13.49	5.6	2.40893	Mast
TRPS1(Zf)/MCF7-TRPS1-ChIP-Seq(GSE107013)/Homer(0.971)	1122	21.34	11.39	1.87357	Mast
AP-1(bZIP)/ThioMac-PU.1-ChIP-Seq(GSE21512)/Homer(0.988)	319	5.42	2.66	2.03759	Mast
CTCF(Zf)/CD4+-CTCF-ChIP-Seq(Barski_et_al.)/Homer(0.672)	182	3.89	2.07	1.87923	Mast
SCL(bHLH)/HPC7-Scl-ChIP-Seq(GSE13511)/Homer(0.793)	171	16.46	12.64	1.30222	Mast
MITF(bHLH)/MastCells-MITF-ChIP-Seq(GSE48085)/Homer(0.923)	147	3.73	2.1	1.77619	Mast
OVOL2/MA1545.1/Jaspar(0.674)	139	13.71	10.53	1.30199	Mast
Tlx?(NR)/NPC-H3K4me1-ChIP-Seq(GSE16256)/Homer(0.838)	132	3.01	1.63	1.84663	Mast
GATA(Zf)	129	9.88	7.26	1.36088	Mast
NFIX(var.2)/MA1528.1/Jaspar(0.769)	82	6.62	4.89	1.35378	Mast
Dux/MA0611.1/Jaspar(0.755)	74	12.8	10.51	1.21789	Mast
CRX(Homeobox)/Retina-Crx-ChIP-Seq(GSE20012)/Homer(0.835)	71	9.22	7.3	1.26301	Mast
TFAP2C(var.2)/MA0814.2/Jaspar(0.574)	67	0.13	0.01	4	Mast
RFX7/MA1554.1/Jaspar(0.701)	67	0.13	0.01	4	Mast
RUNX1(Runt)/Jurkat-RUNX1-ChIP-Seq(GSE29180)/Homer(0.658)	49	0.12	0.01	4	Mast
MYB/MA0100.3/Jaspar(0.761)	43	0.08	0.01	4	Mast
SOX2/MA0143.4/Jaspar(0.622)	36	0.36	0.14	2.57143	Mast
PH0068.1_Hoxc13/Jaspar(0.709)	36	0.24	0.07	3.42857	Mast
DMRTA2/MA1478.1/Jaspar(0.670)	29	1.89	1.34	1.41045	Mast
PB0173.1_Sox21_2/Jaspar(0.680)	14	0.81	0.57	1.42105	Mast
Etv2(ETS)/ES-ER71-ChIP-Seq(GSE59402)/Homer(0.948)	2600	20.63	8.92	2.31278	Lymphoid
RUNX1/MA0002.2/Jaspar(0.980)	1443	11.11	4.59	2.42048	Lymphoid
Npas4(bHLH)/Neuron-Npas4-ChIP-Seq(GSE127793)/Homer(0.733)	414	23.91	18.22	1.31229	Lymphoid
Fra1(bZIP)/BT549-Fra1-ChIP-Seq(GSE46166)/Homer(0.982)	366	9.28	5.89	1.57555	Lymphoid
Meis1(Homeobox)/MastCells-Meis1-ChIP-Seq(GSE48085)/Homer(0.806)	179	9.06	6.62	1.36858	Lymphoid
PU.1:IRF8(ETS:IRF)/pDC-Irf8-ChIP-Seq(GSE66899)/Homer(0.835)	161	4.98	3.29	1.51368	Lymphoid
NFkB-p65(RHD)/GM12787-p65-ChIP-Seq(GSE19485)/Homer(0.937)	157	3.97	2.5	1.588	Lymphoid
Gata4(Zf)/Heart-Gata4-ChIP-Seq(GSE35151)/Homer(0.834)	132	8.77	6.69	1.31091	Lymphoid
Gata1(Zf)/K562-GATA1-ChIP-Seq(GSE18829)/Homer(0.669)	112	11.18	9	1.24222	Lymphoid
TCF7/MA0769.2/Jaspar(0.830)	111	4.37	3.03	1.44224	Lymphoid
ZNF768(Zf)/Rajj-ZNF768-ChIP-Seq(GSE111879)/Homer(0.733)	98	7.17	5.53	1.29656	Lymphoid
HOXD11/MA0908.1/Jaspar(0.655)	89	6.76	5.23	1.29254	Lymphoid
SpiB(ETS)/OCILY3-SPIB-ChIP-Seq(GSE56857)/Homer(0.725)	88	1.11	0.56	1.98214	Lymphoid
PB0133.1_Hic1_2/Jaspar(0.723)	78	12.87	10.91	1.17965	Lymphoid
MEF2D/MA0773.1/Jaspar(0.910)	76	1.82	1.13	1.61062	Lymphoid
MEIS2(var.2)/MA1640.1/Jaspar(0.937)	70	2.1	1.37	1.53285	Lymphoid
GATA(Zf)	57	0.64	0.31	2.06452	Lymphoid
Smad4(MAD)/ESC-SMAD4-ChIP-Seq(GSE29422)/Homer(0.676)	49	2.31	1.66	1.39157	Lymphoid
Atf4(bZIP)/MEF-Atf4-ChIP-Seq(GSE35681)/Homer(0.697)	46	1.94	1.36	1.42647	Lymphoid
OSR2/MA1646.1/Jaspar(0.683)	43	0.37	0.16	2.3125	Lymphoid
POU2F2/MA0507.1/Jaspar(0.954)	39	2.86	2.2	1.3	Lymphoid
GATA(Zf)	34	2.6	2.02	1.28713	Lymphoid
PB0173.1_Sox21_2/Jaspar(0.633)	31	0.04	0	4	Lymphoid
ASPC indicates adipose stem and progenitor cell.

## Sheet: Supplementary Table 5
Supplementary Table 5. Percentages of cell-type level hypo-methylated DMRs in subcutaneous adipose tissue (SAT) overlapping transcription factor (TF) binding sites.
TFA	Cell-types	SharedB	TF peaksC	DMRsD	TF peaks (%)E	DMR (%)F	-log10PG
CEBPG	ASPC	6176	37964	356844	16.26	1.73	0
	Adipocyte	8883	37964	396758	23.39	2.24	32.11
	Transition	3698	37964	172625	9.74	2.14	2.43
	Perivascular	2507	37964	197855	6.6	1.27	0
	Endothelial	2118	37964	190550	5.57	1.11	0
	Myeloid	4694	37964	102756	12.36	4.57	646.87
	Lymphoid	1606	37964	93984	4.23	1.71	0
	Mast	2420	37964	64026	6.37	3.78	186.2
	All DMRs	14543	37964	705063	38.31	2.06	-
MEF2B	ASPC	5706	36503	356844	15.63	1.59	0
	Adipocyte	6627	36503	396758	18.15	1.67	0
	Transition	4857	36503	172625	13.31	2.81	0.03
	Perivascular	6005	36503	197855	16.45	3.04	7.38
	Endothelial	4525	36503	190550	12.39	2.37	0
	Myeloid	8247	36503	102756	22.59	8.03	1860.1
	Lymphoid	7507	36503	93984	20.57	7.99	1638.56
	Mast	4438	36503	64026	12.16	6.93	685.73
	All DMRs	20192	36503	705063	55.32	2.86	-
IRF4	ASPC	2202	22333	356844	9.86	0.62	0
	Adipocyte	2395	22333	396758	10.72	0.6	0
	Transition	1524	22333	172625	6.82	0.88	0
	Perivascular	1700	22333	197855	7.61	0.86	0
	Endothelial	1772	22333	190550	7.93	0.93	0
	Myeloid	4977	22333	102756	22.29	4.84	1617.55
	Lymphoid	4702	22333	93984	21.05	5	1556.13
	Mast	2409	22333	64026	10.79	3.76	466.49
	All DMRs	9639	22333	705063	43.16	1.37	-
A: Transcription factors with ChIP-seq data as described in the Supplementary Note.
B: Shared number of cell-type level hypo-methylated DMRs overlapping ChIP-seq peaks.
C: Number of ChIP-seq peaks with Benjamini-Hochberg adjusted P <0.05 in the original study.
D: Number of cell-type level hypo-methylated DMRs identified in this study.
E: Percentages of ChIP-seq peaks that overlap with the corresponding cell-type level hypo-methylated DMRs.
F: Percentages of cell-type level hypo-methylated DMRs that overlap with the ChIP-seq peaks.
G: Negative log (base 10) P, derived from a one-tailed hypergeometric test.
DMR indicates the differentially methylated region; and ASPC, adipose stem and progenitor cell.

## Sheet: Supplementary Table 6
Supplementary Table 6. Numbers and proportions of the differential 100-kb bins for the top 5 most abundant cell-types in subcutaneous adipose tissue (SAT), identified by dcHiC using the aggregated pseudobulk level contact matrices, stratified by compartments (see Methods).
SAT cell-type	A compartments	B compartments
Adipocyte	6,289 (54.35%)	5,282 (45.65%)
ASPC#	6,327 (54.68%)	5,244 (45.32%)
Endothelial	6,127 (52.95%)	5,444 (47.05%)
Perivascular	6,342 (54.81%)	5,229 (45.19%)
Myeloid	6,161 (53.25%)	5,410 (46.75%)
# ASPC indicates adipose stem and progenitor cell.

## Sheet: Supplementary Table 7
Supplementary Table 7. Cell-type level enrichment of expressed and unique marker genes in the A compartments.
Cell-type	Background AA	Background BB	Background ratioC	Marker AD	Marker BE	Marker ratioF	EnrichmentG
Adipocyte	6964	3111	2.23851	499	181	2.75691	1.23158
ASPC*	6281	2618	2.39916	332	74	4.48649	1.87002
Perivascular	4041	1573	2.56898	102	37	2.75676	1.0731
Endothelial	4741	1346	3.52229	169	13	13	3.69078
Myeloid	6532	1759	3.71347	635	109	5.82569	1.5688
A Number of cell-type level expressed genes located the the A compartments of the corresponding cell-type.
B Number of cell-type level expressed genes located the the B compartments of the corresponding cell-type.
C The ratio of cell-type level expressed genes located in the A compartments versus those in the B compartments.
D Number of cell-type level unqiue marker genes located the the A compartments of the corresponding cell-type.
E Number of cell-type level unique marker genes located the the B compartments of the corresponding cell-type.
F The ratio of cell-type level unique marker genes located in the A compartments versus those in the B compartments.
G The relative ratio between C and F.
*ASPC indicates adipose stem and progenitor cell.

## Sheet: Supplementary Table 8
Supplementary Table 8. Significant associations between the methyltransferase gene DNMT3A and the demethylase gene TET1 and cardiometabolic traits in METSIM SAT bulk RNA-seq data (n=335).
Gene name	Gene ID	logFCA	FDRB	Outcome
DNMT3A	ENSG00000119772	-0.022	0.032	Matsuda index
TET1	ENSG00000138336	0.043	0.032	Matsuda index
DNMT3A	ENSG00000119772	0.022	0.044	Triglycerides
TET1	ENSG00000138336	-0.042	0.03	Fat mass
A: Log fold-change. A positive log fold-change indicates an increased expression with a higher Matsuda index, triglycerides, and fat mass.
B: Benjamini-Hochberg adjusted P value.
SAT indicates subcutaneous adipose tissue; and FDR, false discovery rate.

## Sheet: Supplementary Table 9
Supplementary Table 9. Longitudinally co-expressed genes of 14 distinct clusters and their corresponding probabilities during adipocyte differentiation.
Cluster ID	Gene name	Probability*
1	CEBPB	0.8667
1	CREB1	0.4785
1	DDIT3	0.7326
1	EGR2	0.913
1	FRZB	0.9131
1	IGF1	0.9135
1	IL6	0.8412
1	KLF5	0.8385
1	LEP	0.9177
1	LIPE	0.8442
1	LPIN2	0.8792
1	NAMPT	0.1745
1	PCK2	0.8193
1	PNPLA3	0.9026
1	SCD	0.782
1	SFRP4	0.9134
1	SLC2A4	0.9126
1	TRIB3	0.9151
1	UCP1	0.9177
2	BMP1	0.2974
2	BSCL2	0.852
2	KLF7	0.8921
2	PLIN2	0.6565
2	PTGIS	0.8876
2	SMAD3	0.8921
2	SOCS1	0.8897
3	CELF1	0.6912
3	FAS	0.7913
3	GATA3	0.8044
3	HIF1A	0.4942
3	ID3	0.8783
3	IRS1	0.8204
3	MBNL1	0.8853
3	PPARD	0.8235
3	PRLR	0.8818
3	RB1	0.8853
3	STAT1	0.7482
3	TDG	0.8853
4	ASIP	0.8623
4	CFD	0.9449
4	EBF1	0.9769
4	FOXO1	0.9662
4	LPIN1	0.9456
4	NCOA2	0.9609
4	NDN	0.9769
4	PPARG	0.9261
4	PPARGC1A	0.9769
4	RBL2	0.9769
4	RXRA	0.9662
4	SP1	0.9769
4	STAT2	0.9349
4	STAT5A	0.9769
4	STAT5B	0.9769
5	DLK1	1
6	BMP4	0.9094
6	LPIN3	0.9094
6	NR1H3	0.8324
6	NR3C1	0.6624
6	STAT6	0.9094
7	AHR	0.9939
7	BMP2	0.9939
7	DVL1	0.9939
7	E2F1	0.9833
7	E2F4	0.9684
7	FOXC2	0.9939
7	GATA2	0.9939
7	LIF	0.9939
7	RBL1	0.9939
7	SERPINE1	0.9939
7	SOCS3	0.9737
7	UHRF1	0.9886
7	WNT5B	0.9886
8	CYP26B1	0.3195
8	IL6ST	0.6172
8	NCOR2	0.4272
8	TET2	0.5934
9	CEBPD	0.9163
9	GDF10	0.8872
9	RARA	0.8104
9	SREBF1	0.9163
9	WWTR1	0.8013
10	ADIPOQ	0.9592
10	AGPAT2	0.896
10	AGT	0.9492
10	CEBPA	0.9592
10	CNTFR	0.9556
10	EPAS1	0.929
10	GADD45A	0.8071
10	IRS2	0.9458
10	LPL	0.8442
10	MEF2A	0.9096
10	MEF2C	0.9488
10	PCK1	0.9592
10	PLIN1	0.9344
10	RXRG	0.9592
10	SPOCK1	0.8422
10	STAT3	0.9485
10	TET1	0.9485
11	KLF15	0.7081
11	MEF2D	0.8633
11	NCOA1	0.8744
11	PPARA	0.6856
11	RORA	0.8744
11	TWIST1	0.8489
12	GTF3A	0.8577
12	HMGA1	0.8145
12	LMNA	0.8289
12	MIF	0.8357
12	TGFB1	0.1232
13	CDKN1A	0.2481
13	CISD1	0.136
13	CTNNB1	0.7224
13	LIFR	0.7224
14	FZD1	0.1319
14	GADD45B	0.2945
14	KLF6	0.8375
14	NCOR1	0.8342
14	NR2F1	0.4729
14	NRIP1	0.8375
14	TET3	0.8243
14	ZMPSTE24	0.7976
*Probability of the corresponding gene belonging to the assigned cluster, computed by DPGP.

[truncated: 5 more sheets: Supplementary Table 10, Supplementary Table 11, Supplementary Table 12, Supplementary Table 13, Supplementary Table 14]
